# Supplementary material for: microRNA-377 Signaling Modulates Anticancer Drug-Induced Cardiotoxicity in Mice
Source: Front Cardiovasc Med. 2021 Aug 16;8:737826. doi: 10.3389/fcvm.2021.737826 (PMC8415717; doi:10.3389/fcvm.2021.737826)
Supplement: Supplementary file 1 [file Data_Sheet_1.xlsx]

## Sheet: Significant DEGs C+DOX vs I+DOX
ID	log2FoldChange	p-value	adj p-value	miR negative inhibitor control+DOX-1	miR negative inhibitor control+DOX-2	miR-377 Inhibitor+DOX-1	miR-377 Inhibitor+DOX-2	Gene name
ENSG00000172497	3.98473	0.000285359	0.00138865	2.76402	0	23.8051	20.6578	ACOT12
ENSG00000234842	3.78514	8.91815e-05	0.000482275	0.921342	2.87326	28.5661	23.4748	MTCO2P16
ENSG00000165606	3.60798	1.4332e-06	1.0869e-05	2.76402	3.83101	36.8979	43.1937	DRGX
ENSG00000179331	3.47819	0.00011256	0.000594105	2.76402	1.9155	24.9954	27.2308	RAB39A
ENSG00000278030	3.28518	9.57922e-17	2.37915e-15	13.8201	13.4085	148.782	117.374	TRBV7-9
ENSG00000106689	3.17793	1.99322e-13	3.62814e-12	14.7415	8.61977	111.884	100.472	LHX2
ENSG00000240038	3.15462	1.86332e-10	2.45566e-09	12.8988	6.70426	65.464	108.923	AMY2B
ENSG00000232855	2.82173	1.94958e-06	1.44643e-05	8.29207	5.74651	59.5128	40.3767	AF165147.1
ENSG00000254510	2.75826	0.000133722	0.00069545	5.52805	3.83101	28.5661	34.7427	AP001107.5
ENSG00000007968	2.74493	5.08014e-153	8.84359e-150	384.199	367.777	2584.04	2459.22	E2F2
ENSG00000213235	2.73529	1.46017e-06	1.10648e-05	5.52805	10.5353	61.8933	45.0717	EEF1A1P16
ENSG00000105976	2.71396	7.52073e-270	1.44014e-265	3008.18	3373.2	20868.7	20995.9	MET
ENSG00000101134	2.55415	5.46675e-83	2.13638e-80	188.875	204.001	1154.55	1152.14	DOK5
ENSG00000158270	2.52523	7.53321e-73	2.28974e-70	199.931	196.339	1048.61	1230.08	COLEC12
ENSG00000258115	2.51027	0.000542137	0.00247176	3.68537	6.70426	24.9954	33.8037	AC090109.1
ENSG00000184524	2.42814	1.56031e-09	1.82966e-08	18.4268	16.2818	88.0789	98.5942	CEND1
ENSG00000105894	2.42708	5.00311e-109	3.54831e-106	359.323	365.861	1887.74	2010.38	PTN
ENSG00000157404	2.35935	1.40502e-68	3.78939e-66	199.931	226.029	1055.76	1127.73	KIT
ENSG00000204880	2.3551	0.00145805	0.0059291	4.60671	6.70426	17.8538	39.4377	KRTAP4-8
ENSG00000217648	2.3262	1.82684e-06	1.36065e-05	13.8201	10.5353	58.3225	63.8515	AL136116.3
ENSG00000221852	2.29402	7.44935e-32	4.73912e-30	101.348	79.4934	426.111	461.045	KRTAP1-5
ENSG00000038295	2.28551	0.00369905	0.0135152	5.52805	3.83101	20.2343	25.3528	TLL1
ENSG00000241697	2.28287	9.86737e-05	0.000527513	9.21342	7.66201	42.8492	39.4377	TMEFF1
ENSG00000117632	2.27982	3.38657e-203	1.29699e-199	7451.81	6694.69	33968.7	34731.5	STMN1
ENSG00000110536	2.27613	2.5552e-59	4.94237e-57	247.841	202.086	1149.79	1032.89	PTPMT1
ENSG00000175334	2.27551	1.35582e-137	1.85447e-134	1797.54	1501.75	8058.03	7920.4	BANF1
ENSG00000186847	2.26689	0.00752669	0.0252326	1.84268	6.70426	20.2343	20.6578	KRT14
ENSG00000183929	2.2163	0.0124072	0.0387263	7.37073	0.957752	20.2343	18.7799	DUSP5P1
ENSG00000187867	2.20568	2.78289e-07	2.37688e-06	13.8201	21.0705	91.6497	69.4855	PALM3
ENSG00000167311	2.20122	1.18303e-05	7.68187e-05	18.4268	7.66201	64.2738	56.3396	ART5
ENSG00000197614	2.16186	3.18017e-08	3.12935e-07	19.3482	21.0705	91.6497	89.2043	MFAP5
ENSG00000146678	2.12349	6.61203e-09	7.06156e-08	21.1909	27.7748	117.835	95.7773	IGFBP1
ENSG00000128595	2.1215	6.99118e-214	3.34685e-210	8256.14	8460.78	35606.5	37133.4	CALU
ENSG00000181585	2.1185	7.64127e-09	8.08413e-08	21.1909	26.8171	111.884	96.7163	TMIE
ENSG00000152056	2.10765	7.60356e-59	1.42746e-56	245.998	239.438	1073.61	1019.75	AP1S3
ENSG00000183742	2.1013	0.00134775	0.00554415	10.1348	4.78876	33.3271	30.9868	MACC1
ENSG00000238271	2.0835	5.71519e-05	0.000322737	14.7415	11.493	72.6056	39.4377	IFNWP19
ENSG00000259495	2.08179	2.26599e-11	3.32501e-10	31.3256	36.3946	136.879	149.3	AC016705.2
ENSG00000171889	2.0787	2.85788e-09	3.21984e-08	27.6402	24.9015	108.313	113.618	MIR31HG
ENSG00000154736	2.07673	2.04317e-90	9.09877e-88	471.727	484.622	2030.58	2003.81	ADAMTS5
ENSG00000108691	2.07654	1.92696e-79	7.23518e-77	616.377	512.397	2290.05	2471.43	CCL2
ENSG00000229048	2.07585	0.00665101	0.0226418	10.1348	1.9155	23.8051	27.2308	DUTP1
ENSG00000113657	2.05938	5.27427e-184	1.68328e-180	4079.7	4320.42	17536	17474.7	DPYSL3
ENSG00000168214	2.04544	7.91087e-159	2.16408e-155	3011.87	3197.93	12403.7	13225.7	RBPJ
ENSG00000268894	2.03838	3.54954e-05	0.000209655	12.8988	13.4085	53.5615	54.4616	PLCE1-AS1
ENSG00000171385	2.03102	0.00222075	0.00858111	3.68537	12.4508	35.7077	30.0478	KCND3
ENSG00000154188	2.01212	1.25312e-26	6.33142e-25	102.269	100.564	405.877	412.218	ANGPT1
ENSG00000100228	2.00645	3.45338e-19	1.0414e-17	63.5726	90.9864	308.276	311.746	RAB36
ENSG00000139292	2.00426	3.1549e-60	6.35927e-58	292.065	293.072	1179.54	1168.11	LGR5
ENSG00000235655	2.00058	1.83923e-73	5.77368e-71	391.57	398.425	1575.9	1585.02	H3F3AP4
ENSG00000221878	1.9969	0.000824879	0.00358583	15.6628	4.78876	41.6589	40.3767	PSG7
ENSG00000197915	1.98819	3.55393e-05	0.00020985	16.5841	12.4508	51.181	63.8515	HRNR
ENSG00000088367	1.98367	1.52559e-112	1.32789e-109	881.724	869.639	3439.84	3486.48	EPB41L1
ENSG00000171596	1.97744	0.013297	0.0411081	4.60671	5.74651	24.9954	15.9629	NMUR1
ENSG00000235545	1.96705	0.0140318	0.0430394	3.68537	6.70426	17.8538	22.5358	AC103923.1
ENSG00000177363	1.962	4.20696e-13	7.36372e-12	47.9098	45.9721	185.68	180.287	LRRN4CL
ENSG00000150594	1.9457	4.16462e-05	0.000242396	14.7415	15.324	65.464	50.7056	ADRA2A
ENSG00000153044	1.93791	6.94333e-97	3.49889e-94	757.343	728.849	2811.38	2882.71	CENPH
ENSG00000129173	1.93573	1.64291e-59	3.21021e-57	328.919	362.988	1347.37	1299.57	E2F8
ENSG00000153253	1.92583	1.51623e-06	1.14489e-05	19.3482	22.986	80.9374	79.8144	SCN3A
ENSG00000164483	1.92335	7.21541e-06	4.87004e-05	18.4268	18.1973	71.4153	67.6075	SAMD3
ENSG00000187808	1.8957	1.0181e-08	1.06127e-07	33.1683	30.6481	126.167	111.74	SOWAHD
ENSG00000212710	1.89202	0.000595758	0.00268479	12.8988	9.57752	39.2784	44.1327	CTAGE1
ENSG00000234424	1.86165	4.39007e-11	6.23168e-10	47.9098	42.1411	169.016	158.69	AL353743.4
ENSG00000179136	1.85053	6.86834e-05	0.000380781	15.6628	16.2818	55.942	59.1565	LINC00670
ENSG00000179104	1.844	1.71942e-19	5.36239e-18	90.2915	91.9442	316.608	337.098	TMTC2
ENSG00000274654	1.84345	0.011891	0.0373463	10.1348	3.83101	19.0441	30.9868	AC022467.1
ENSG00000235961	1.83532	0.000915084	0.00392803	11.0561	11.493	38.0882	42.2547	PNMA6A
ENSG00000163041	1.83386	2.59553e-117	2.93755e-114	1804.91	1691.39	6279.79	6186.08	H3F3A
ENSG00000166924	1.82947	0.00561584	0.019531	11.9774	4.78876	29.7564	30.0478	NYAP1
ENSG00000117598	1.82697	4.6919e-05	0.000270537	17.5055	17.2395	58.3225	64.7905	PLPPR5
ENSG00000169258	1.82491	7.00824e-54	1.10001e-51	390.649	351.495	1333.09	1297.69	GPRIN1
ENSG00000249500	1.81749	0.00914733	0.0297844	8.29207	6.70426	34.5174	18.7799	LINC01179
ENSG00000237517	1.80926	0.000728249	0.00320065	16.5841	9.57752	54.7517	37.5597	DGCR5
ENSG00000164761	1.80863	1.15055e-69	3.19302e-67	571.232	546.876	1915.12	2000.99	TNFRSF11B
ENSG00000092470	1.79097	1.88255e-97	1.00136e-94	1226.31	1263.27	4447.98	4169.13	WDR76
ENSG00000254760	1.76035	0.013332	0.0411825	6.44939	8.61977	34.5174	16.9019	AC008750.1
ENSG00000240280	1.76003	0.0133962	0.0413547	1.84268	17.2395	33.3271	30.9868	TCAM1P
ENSG00000110203	1.75987	5.7729e-12	9.03886e-11	70.9433	51.7186	203.534	212.212	FOLR3
ENSG00000205562	1.75609	0.00581033	0.0201124	10.1348	7.66201	26.1856	33.8037	AL049775.1
ENSG00000137727	1.74164	6.99065e-09	7.43275e-08	35.9323	56.5074	142.831	165.263	ARHGAP20
ENSG00000123612	1.74023	1.99365e-08	2.01352e-07	41.4604	37.3523	142.831	121.13	ACVR1C
ENSG00000150054	1.73824	1.03384e-48	1.37479e-46	355.638	383.101	1211.68	1251.68	MPP7
ENSG00000150867	1.73824	1.5251e-83	6.0842e-81	1159.05	1297.75	4011.16	4182.27	PIP4K2A
ENSG00000180875	1.73312	0.000749197	0.00328593	9.21342	21.0705	53.5615	46.9496	GREM2
ENSG00000164983	1.72483	8.05306e-109	5.50743e-106	1773.58	1746.94	5842.96	5794.52	TMEM65
ENSG00000069011	1.7246	0.000712784	0.00314133	15.6628	12.4508	49.9907	43.1937	PITX1
ENSG00000118156	1.724	0.0126452	0.0393855	8.29207	6.70426	26.1856	23.4748	ZNF541
ENSG00000158516	1.72228	0.014628	0.04454	10.1348	4.78876	24.9954	24.4138	CPA2
ENSG00000181938	1.71716	1.02701e-76	3.39073e-74	792.354	782.483	2591.19	2586.92	GINS3
ENSG00000116544	1.71623	0.000359418	0.00170951	15.6628	16.2818	46.42	58.2175	DLGAP3
ENSG00000069431	1.71437	1.63436e-37	1.34898e-35	277.324	328.509	1034.33	954.017	ABCC9
ENSG00000182916	1.70436	1.90927e-43	2.12562e-41	332.604	354.368	1077.18	1159.66	TCEAL7
ENSG00000130988	1.67724	0.0141545	0.0433463	13.8201	4.78876	40.4687	19.7188	RGN
ENSG00000211448	1.67503	1.76361e-56	3.0983e-54	554.648	589.975	1899.65	1756.86	DIO2
ENSG00000128617	1.67183	1.87505e-13	3.42935e-12	82.9207	77.5779	234.48	276.064	OPN1SW
ENSG00000258405	1.66937	0.0102087	0.0326955	9.21342	8.61977	34.5174	22.5358	ZNF578
ENSG00000231439	1.66514	0.0143745	0.0439008	9.21342	6.70426	26.1856	24.4138	WASIR2
ENSG00000163531	1.66487	2.05814e-34	1.47608e-32	282.852	352.453	973.629	1038.53	NFASC
ENSG00000231924	1.65286	1.31886e-09	1.55894e-08	55.2805	60.3384	154.733	207.517	PSG1
ENSG00000184845	1.64715	0.0125536	0.0391448	11.0561	6.70426	22.6149	32.8647	DRD1
ENSG00000006606	1.6413	1.431e-22	5.68511e-21	153.864	154.198	493.956	467.618	CCL26
ENSG00000145692	1.63724	0.00107314	0.00452632	16.5841	13.4085	46.42	46.9496	BHMT
ENSG00000170962	1.63241	4.32441e-09	4.76183e-08	46.0671	68.0004	161.875	190.616	PDGFD
ENSG00000169432	1.63003	8.52525e-32	5.40563e-30	326.155	444.397	1167.64	1215.06	SCN9A
ENSG00000165443	1.62832	0.00274892	0.0104009	13.8201	12.4508	48.8005	32.8647	PHYHIPL
ENSG00000167193	1.62327	2.3025e-107	1.52037e-104	3566.51	3360.75	10758.7	10584.3	CRK
ENSG00000153071	1.61831	8.10912e-113	7.76408e-110	5106.07	5394.06	15841.1	16392.9	DAB2
ENSG00000255375	1.61625	0.00920287	0.0299093	14.7415	6.70426	26.1856	39.4377	AL078612.2
ENSG00000251679	1.61585	0.00781606	0.0260522	11.0561	9.57752	27.3759	35.6817	AC073848.1
ENSG00000260230	1.60227	4.50043e-05	0.000260123	25.7976	23.9438	74.9861	76.0584	FRRS1L
ENSG00000106772	1.60206	3.42651e-09	3.82144e-08	1236.44	1750.77	4178.99	4888.4	PRUNE2
ENSG00000071127	1.5991	1.98694e-132	2.53653e-129	15166.2	15436.1	46081.9	46627.6	WDR1
ENSG00000147027	1.5985	4.63167e-78	1.70561e-75	1220.78	1189.53	3714.79	3586.01	TMEM47
ENSG00000039068	1.59503	8.21298e-10	9.99812e-09	58.0445	61.2961	188.06	172.775	CDH1
ENSG00000205221	1.58731	2.91343e-11	4.21688e-10	83.8421	68.0004	245.193	212.212	VIT
ENSG00000164442	1.58713	6.15949e-110	4.71793e-107	12691.5	11915.4	37998.9	35937.1	CITED2
ENSG00000123843	1.58511	0.00293854	0.0110225	17.5055	10.5353	38.0882	46.0106	C4BPB
ENSG00000170848	1.5841	4.34306e-05	0.000251635	24.8762	26.8171	80.9374	74.1804	PSG6
ENSG00000185860	1.58146	6.53592e-37	5.3258e-35	357.481	362.03	1135.5	1019.75	CCDC190
ENSG00000106263	1.57804	1.50431e-113	1.60033e-110	8300.37	7848.78	24397.9	23820.4	EIF3B
ENSG00000170054	1.57638	9.9594e-11	1.35066e-09	62.6512	82.3667	219.007	213.151	SERPINA9
ENSG00000171130	1.57589	7.62899e-05	0.000418589	35.011	19.155	76.1763	85.4483	ATP6V0E2
ENSG00000231167	1.57144	0.00206517	0.00804596	21.1909	10.5353	47.6102	46.9496	YBX1P2
ENSG00000184261	1.57051	0.00337308	0.0124597	20.2695	9.57752	36.8979	51.6446	KCNK12
ENSG00000181588	1.56943	4.13734e-55	6.88921e-53	1053.09	888.794	2924.46	2841.39	MEX3D
ENSG00000180035	1.56814	9.24833e-19	2.74087e-17	166.763	135.043	459.439	436.632	ZNF48
ENSG00000173726	1.56801	4.77654e-98	2.61332e-95	3860.42	3581.03	11020.6	11044.4	TOMM20
ENSG00000165323	1.56173	1.9183e-12	3.14769e-11	94.8982	163.776	357.077	404.706	FAT3
ENSG00000099810	1.56159	4.31517e-98	2.43033e-95	2674.65	2712.35	8067.55	7834.96	MTAP
ENSG00000141401	1.5601	4.22245e-08	4.07854e-07	62.6512	45.0143	146.401	170.897	IMPA2
ENSG00000176136	1.55632	0.00396697	0.0143734	18.4268	9.57752	39.2784	43.1937	MC5R
ENSG00000274447	1.55594	0.0152845	0.0462521	10.1348	8.61977	24.9954	30.0478	AC005790.1
ENSG00000162437	1.55518	2.32484e-43	2.57332e-41	458.828	485.58	1341.42	1431.96	RAVER2
ENSG00000102781	1.55006	1.53087e-77	5.42863e-75	1396.75	1472.06	4173.04	4226.41	KATNAL1
ENSG00000225302	1.54913	6.27123e-05	0.000350929	27.6402	30.6481	104.742	66.6685	NA
ENSG00000135472	1.54757	0.000597187	0.00269008	17.5055	21.0705	58.3225	54.4616	FAIM2
ENSG00000237172	1.54607	1.0414e-60	2.12146e-58	913.971	845.695	2598.33	2541.85	B3GNT9
ENSG00000050628	1.53957	0.00460749	0.0164147	13.8201	12.4508	36.8979	39.4377	PTGER3
ENSG00000197223	1.53839	1.60403e-42	1.68767e-40	600.715	511.439	1643.74	1588.78	C1D
ENSG00000154493	1.53807	3.11526e-05	0.000186128	35.011	24.9015	86.8886	87.3263	C10orf90
ENSG00000124333	1.53039	4.41583e-81	1.69117e-78	2357.71	2156.86	6472.61	6569.19	VAMP7
ENSG00000102053	1.5289	4.23603e-07	3.48735e-06	42.3817	45.9721	126.167	128.642	ZC3H12B
ENSG00000155792	1.52478	1.03719e-23	4.44319e-22	257.054	211.663	645.118	703.306	DEPTOR
ENSG00000176018	1.52397	6.44312e-77	2.2032e-74	1418.87	1410.77	4076.62	4061.14	LYSMD3
ENSG00000225675	1.52266	0.0163901	0.0490705	11.9774	7.66201	27.3759	29.1088	LINC01771
ENSG00000111678	1.52244	1.82637e-42	1.90071e-40	948.06	748.962	2456.69	2420.72	C12orf57
ENSG00000115963	1.52198	1.27892e-112	1.1662e-109	19924	18816	55462.3	55794	RND3
ENSG00000132016	1.51941	2.5332e-07	2.18113e-06	51.5951	43.0988	134.499	137.093	C19orf57
ENSG00000074527	1.51812	7.25196e-97	3.56071e-94	3786.71	3895.18	11238.4	10765.6	NTN4
ENSG00000107984	1.51558	3.56065e-86	1.4507e-83	14560	12913.4	40084.2	38469.6	DKK1
ENSG00000168280	1.51236	1.90202e-10	2.50493e-09	69.1006	85.2399	226.149	214.09	KIF5C
ENSG00000249242	1.49896	0.000192901	0.000970024	24.8762	25.8593	80.9374	62.9125	TMEM150C
ENSG00000149212	1.49029	3.41811e-06	2.43684e-05	38.6963	40.2256	111.884	109.862	SESN3
ENSG00000105270	1.48318	5.27023e-42	5.28375e-40	530.693	568.905	1592.56	1482.67	CLIP3
ENSG00000151414	1.4796	2.29182e-97	1.18611e-94	5141.09	4983.18	13877.2	14355.3	NEK7
ENSG00000165312	1.47862	8.4116e-31	5.04934e-29	400.784	345.748	996.244	1083.6	OTUD1
ENSG00000174099	1.47802	7.90584e-62	1.701e-59	1021.77	1054.48	2856.61	2925.9	MSRB3
ENSG00000140450	1.47685	4.21019e-56	7.32918e-54	830.129	836.117	2332.9	2305.23	ARRDC4
ENSG00000146094	1.47487	9.80275e-20	3.09247e-18	197.167	173.353	501.098	528.653	DOK3
ENSG00000145919	1.46907	1.96906e-71	5.89149e-69	1450.19	1441.42	4030.2	3975.7	BOD1
ENSG00000146674	1.46664	7.8989e-78	2.85389e-75	2024.19	2053.42	5508.5	5758.84	IGFBP3
ENSG00000115461	1.45191	1.09188e-09	1.30352e-08	77.3927	116.846	235.671	293.905	IGFBP5
ENSG00000155111	1.44615	1.87773e-43	2.10273e-41	812.623	940.512	2269.82	2503.35	CDK19
ENSG00000102024	1.44464	3.87552e-102	2.39395e-99	9804	9773.86	26167.8	27120	PLS3
ENSG00000127241	1.4443	7.99764e-08	7.4235e-07	55.2805	62.2539	157.114	162.446	MASP1
ENSG00000170961	1.4411	5.57555e-47	6.97819e-45	1104.69	1026.71	2686.41	3097.74	HAS2
ENSG00000105855	1.44058	1.1234e-25	5.39146e-24	292.065	268.171	781.998	739.926	ITGB8
ENSG00000198791	1.43939	7.95738e-77	2.67326e-74	2675.58	2502.61	6934.43	7109.11	CNOT7
ENSG00000050438	1.43664	3.04921e-32	1.99281e-30	408.154	451.101	1104.56	1218.81	SLC4A8
ENSG00000003989	1.43455	2.56911e-31	1.60247e-29	361.166	365.861	1003.39	962.468	SLC7A2
ENSG00000224728	1.4334	0.00103331	0.00438088	23.9549	19.155	58.3225	58.2175	IMPDH1P8
ENSG00000187550	1.43316	0.00035652	0.00170006	25.7976	25.8593	63.0835	76.0584	SBK2
ENSG00000196396	1.42626	4.78509e-90	2.03622e-87	4300.82	4447.8	11708.5	11802.2	PTPN1
ENSG00000169126	1.42587	8.65874e-15	1.81606e-13	132.673	141.747	380.882	356.817	ARMC4
ENSG00000197632	1.42464	2.59708e-58	4.78188e-56	4436.26	3713.2	10858.7	11020	SERPINB2
ENSG00000198642	1.42121	1.52513e-58	2.83541e-56	1101.92	1144.51	3044.67	2971.91	KLHL9
ENSG00000147862	1.42077	7.4118e-49	9.99497e-47	783.14	810.258	2082.95	2181.28	NFIB
ENSG00000105447	1.41692	6.47096e-68	1.63043e-65	2063.81	1920.29	5418.04	5222.68	GRWD1
ENSG00000054793	1.41618	9.2238e-24	3.96024e-22	327.076	348.622	804.613	995.332	ATP9A
ENSG00000105058	1.41578	3.92874e-64	9.17457e-62	2067.49	1870.49	5333.53	5175.73	FAM32A
ENSG00000152104	1.41373	4.34823e-55	7.17796e-53	5984.11	7237.73	17082.5	18139.5	PTPN14
ENSG00000145861	1.41373	2.42649e-16	5.852e-15	200.852	159.945	504.668	458.228	C1QTNF2
ENSG00000148572	1.41349	2.86679e-54	4.53688e-52	970.173	941.47	2541.2	2551.24	NRBF2
ENSG00000164309	1.41033	0.00750174	0.0251622	11.9774	18.1973	41.6589	38.4987	CMYA5
ENSG00000163083	1.4096	2.20558e-06	1.62254e-05	45.1457	57.4651	121.406	150.239	INHBB
ENSG00000234233	1.40742	0.0053247	0.0186404	19.3482	13.4085	42.8492	44.1327	KCNH1-IT1
ENSG00000136573	1.40638	1.15621e-05	7.5179e-05	55.2805	35.4368	128.548	112.679	BLK
ENSG00000154734	1.40628	1.07094e-94	5.12687e-92	6617.07	6761.73	17649.1	17810.8	ADAMTS1
ENSG00000221947	1.40581	1.9151e-05	0.000119531	49.7524	34.4791	122.596	101.411	XKR9
ENSG00000180447	1.4041	1.74717e-19	5.44008e-18	292.987	222.198	702.251	662.929	GAS1
ENSG00000270011	1.39916	0.00485041	0.0171683	17.5055	16.2818	49.9907	39.4377	ZNF559-ZNF177
ENSG00000133111	1.39818	7.38819e-20	2.36583e-18	237.706	204.959	583.225	584.053	RFXAP
ENSG00000047932	1.3959	7.96404e-70	2.2427e-67	2378.9	2563.9	6408.33	6596.42	GOPC
ENSG00000166317	1.39411	4.28388e-18	1.1958e-16	191.639	182.931	497.527	487.337	SYNPO2L
ENSG00000101846	1.39064	4.1238e-19	1.23772e-17	257.976	279.664	617.743	788.754	STS
ENSG00000169762	1.38887	2.86018e-45	3.33961e-43	723.253	723.103	1909.17	1878.92	TAPT1
ENSG00000163348	1.38837	1.96467e-55	3.38932e-53	1095.48	1149.3	2918.51	2956.89	PYGO2
ENSG00000266903	1.38581	0.00682069	0.023129	17.5055	14.3663	38.0882	45.0717	AC243964.2
ENSG00000167780	1.3828	0.00100649	0.00428392	27.6402	21.0705	70.2251	57.2786	SOAT2
ENSG00000278974	1.38231	0.0020925	0.00814251	17.5055	27.7748	48.8005	68.5465	AC093909.6
ENSG00000185869	1.37795	4.56068e-33	3.07509e-31	507.659	455.89	1253.34	1251.68	ZNF829
ENSG00000259091	1.37357	2.9154e-08	2.8881e-07	68.1793	82.3667	208.295	182.165	LINC00517
ENSG00000188818	1.37055	0.00277232	0.0104708	17.5055	28.7326	74.9861	45.0717	ZDHHC11
ENSG00000176435	1.37053	5.29992e-45	6.15079e-43	749.972	755.666	1937.74	1954.98	CLEC14A
ENSG00000163751	1.36657	4.04196e-28	2.17414e-26	610.849	477.918	1392.6	1416	CPA3
ENSG00000260644	1.36398	0.00933213	0.0302729	13.8201	17.2395	34.5174	45.0717	HERC2P5
ENSG00000180398	1.36311	1.69682e-89	7.06356e-87	8082.93	8302.75	20834.2	21314.2	MCFD2
ENSG00000145526	1.36269	4.36971e-09	4.80894e-08	79.2354	87.1554	210.675	216.907	CDH18
ENSG00000139209	1.35871	4.35929e-16	1.0255e-14	177.819	217.41	478.483	533.348	SLC38A4
ENSG00000180914	1.35769	2.94774e-53	4.51569e-51	1101.92	1138.77	2843.52	2897.73	OXTR
ENSG00000106031	1.35319	8.40703e-06	5.60733e-05	44.2244	50.7608	127.357	115.496	HOXA13
ENSG00000131738	1.35279	0.00141072	0.00576482	31.3256	22.986	88.0789	51.6446	KRT33B
ENSG00000178919	1.34924	7.78985e-20	2.48199e-18	234.942	238.48	624.884	582.175	FOXE1
ENSG00000055813	1.34641	2.74803e-08	2.73503e-07	81.9994	77.5779	183.299	221.602	CCDC85A
ENSG00000206417	1.34357	2.83153e-05	0.000170506	45.1457	55.5496	157.114	99.5332	H1FX-AS1
ENSG00000228063	1.34181	0.000108888	0.00057647	42.3817	31.6058	98.7912	89.2043	LYPLAL1-AS1
ENSG00000240204	1.33868	8.30946e-05	0.000451911	34.0896	41.1833	96.4107	93.8993	SMKR1
ENSG00000122966	1.33553	3.78411e-39	3.41801e-37	2970.41	3821.43	8455.57	8681.93	CIT
ENSG00000251602	1.33302	4.33756e-07	3.56787e-06	64.4939	67.0426	180.919	151.178	AL928654.1
ENSG00000254300	1.3314	2.68176e-05	0.000162253	44.2244	43.0988	117.835	102.35	LINC01111
ENSG00000249915	1.32748	1.13048e-50	1.65249e-48	1091.79	1082.26	2739.97	2716.51	PDCD6
ENSG00000105409	1.32694	4.75594e-07	3.88677e-06	68.1793	70.8736	198.773	151.178	ATP1A3
ENSG00000155754	1.32598	5.46869e-12	8.5836e-11	130.83	127.381	339.223	308.929	C2CD6
ENSG00000167674	1.3241	4.92485e-68	1.29186e-65	2597.26	2532.3	6514.27	6330.69	HDGFL2
ENSG00000012223	1.32329	0.0146533	0.0445957	16.5841	12.4508	38.0882	34.7427	LTF
ENSG00000131737	1.32171	2.59685e-33	1.77596e-31	947.139	794.934	2055.57	2297.72	KRT34
ENSG00000174738	1.32069	9.13187e-61	1.88028e-58	2499.6	2740.13	6633.29	6454.64	NR1D2
ENSG00000170085	1.31787	2.37317e-07	2.04979e-06	65.4152	72.7891	172.587	171.836	SIMC1
ENSG00000182667	1.3175	7.47102e-06	5.01974e-05	46.9884	56.5074	126.167	131.459	NTM
ENSG00000145743	1.31726	4.84969e-22	1.84626e-20	302.2	301.692	716.534	786.876	FBXL17
ENSG00000145777	1.31686	4.73758e-08	4.54508e-07	81.0781	74.7046	198.773	189.677	TSLP
ENSG00000182261	1.3163	7.18751e-14	1.36193e-12	179.662	260.508	564.181	531.47	NLRP10
ENSG00000282057	1.31589	2.85974e-28	1.56909e-26	514.109	634.989	1423.55	1435.72	AC092807.3
ENSG00000182901	1.31368	1.65815e-06	1.2442e-05	53.4378	75.6624	167.826	153.056	RGS7
ENSG00000257642	1.31341	1.85027e-09	2.14993e-08	93.9768	102.479	232.1	255.406	AC011313.1
ENSG00000198003	1.31186	1.42783e-05	9.15967e-05	51.5951	45.9721	114.265	127.703	CCDC151
ENSG00000180530	1.30799	1.86246e-54	2.97203e-52	2859.84	3242.95	7358.16	7748.57	NRIP1
ENSG00000078900	1.30541	2.3821e-10	3.10305e-09	106.876	131.212	311.847	277.003	TP73
ENSG00000163362	1.3046	0.00891263	0.0291591	21.1909	17.2395	61.8933	33.8037	INAVA
ENSG00000011007	1.30147	8.16194e-66	1.95366e-63	2925.26	3066.72	7524.79	7245.27	ELOA
ENSG00000189223	1.29831	2.93655e-13	5.24552e-12	163.999	147.494	383.262	383.109	PAX8-AS1
ENSG00000125378	1.29705	4.24957e-31	2.61656e-29	550.041	513.355	1341.42	1273.27	BMP4
ENSG00000104213	1.29586	2.70724e-07	2.31639e-06	93.9768	65.1271	198.773	192.494	PDGFRL
ENSG00000019991	1.29397	0.0149884	0.0454638	18.4268	12.4508	39.2784	36.6207	HGF
ENSG00000161813	1.29388	1.1867e-63	2.70525e-61	4554.19	5041.61	11753.8	11772.2	LARP4
ENSG00000018408	1.29287	2.28148e-50	3.28482e-48	1670.39	1596.57	3829.05	4172.88	WWTR1
ENSG00000114646	1.28989	4.92866e-05	0.000281981	43.3031	44.0566	103.552	109.862	CSPG5
ENSG00000150556	1.28666	1.70257e-07	1.5038e-06	92.1342	68.9581	195.202	198.127	LYPD6B
ENSG00000101384	1.28315	1.07955e-39	1.01335e-37	788.668	808.343	1974.63	1912.73	JAG1
ENSG00000145934	1.28244	2.46107e-12	3.9972e-11	187.032	278.706	515.381	615.04	TENM2
ENSG00000105173	1.27863	7.39898e-08	6.91725e-07	113.325	77.5779	219.007	244.138	CCNE1
ENSG00000126461	1.277	7.97891e-63	1.73623e-60	3900.04	3684.47	9469.67	8913.86	SCAF1
ENSG00000111913	1.27657	7.06999e-07	5.61756e-06	70.9433	66.0849	167.826	164.324	RIPOR2
ENSG00000187778	1.27556	4.80535e-46	5.78727e-44	1545.09	1381.08	3494.59	3589.77	MCRS1
ENSG00000250312	1.27516	1.44343e-14	2.94986e-13	183.347	203.043	492.766	443.205	ZNF718
ENSG00000172339	1.27111	7.86351e-12	1.21434e-10	148.336	136.959	333.271	354.939	ALG14
ENSG00000150051	1.26889	6.21737e-06	4.24292e-05	54.3591	66.0849	158.304	132.398	MKX
ENSG00000128594	1.26736	0.00325693	0.0120913	23.0335	23.9438	54.7517	58.2175	LRRC4
ENSG00000265415	1.26578	8.8888e-26	4.30915e-24	409.997	433.862	990.292	1037.59	AC099850.3
ENSG00000175970	1.26272	2.1904e-57	3.99466e-55	1952.32	1957.64	4631.28	4749.43	UNC119B
ENSG00000065413	1.26251	0.000737986	0.00323898	27.6402	39.2678	72.6056	87.3263	ANKRD44
ENSG00000167186	1.26249	1.39158e-27	7.42267e-26	499.367	554.538	1210.49	1315.53	COQ7
ENSG00000144043	1.25871	1.59162e-63	3.58564e-61	2958.43	2875.17	7060.59	6899.72	TEX261
ENSG00000139304	1.25828	1.21605e-05	7.87759e-05	48.8311	80.4512	160.684	148.361	PTPRQ
ENSG00000111328	1.2578	5.38552e-59	1.02106e-56	2840.5	2653.93	6634.48	6506.28	CDK2AP1
ENSG00000152944	1.25651	5.7746e-50	8.13073e-48	1508.24	1601.36	3661.23	3766.3	MED21
ENSG00000205133	1.25573	3.09178e-32	2.01376e-30	647.703	713.525	1575.9	1672.35	TRIQK
ENSG00000170214	1.25518	1.79942e-07	1.58424e-06	85.6848	75.6624	192.821	192.494	ADRA1B
ENSG00000136275	1.25493	2.93321e-05	0.000176241	46.9884	53.6341	123.787	116.435	C7orf69
ENSG00000120805	1.2538	2.13388e-55	3.64836e-53	1919.15	1859	4464.65	4544.72	ARL1
ENSG00000238266	1.25353	2.62877e-07	2.2553e-06	72.786	88.1132	186.87	196.249	LINC00707
ENSG00000141576	1.25275	6.42232e-06	4.37655e-05	58.9659	61.2961	154.733	132.398	RNF157
ENSG00000230797	1.2478	4.96906e-05	0.000283953	50.6738	45.9721	107.123	122.069	YY2
ENSG00000163818	1.24686	3.49202e-29	1.96673e-27	588.737	545.919	1302.14	1389.71	LZTFL1
ENSG00000022567	1.2462	1.10881e-14	2.28552e-13	201.774	250.931	554.659	519.263	SLC45A4
ENSG00000106633	1.24501	0.00958187	0.0310095	13.8201	29.6903	57.1323	46.0106	GCK
ENSG00000238072	1.24424	0.0111955	0.0354937	17.5055	19.155	47.6102	39.4377	AC009244.1
ENSG00000267013	1.24335	0.00488585	0.0172746	23.0335	22.0283	51.181	55.4006	LINC01929
ENSG00000125355	1.23977	0.00922477	0.0299587	24.8762	17.2395	60.703	39.4377	TMEM255A
ENSG00000187325	1.23706	5.05417e-49	6.91302e-47	1586.55	1552.52	3604.09	3793.53	TAF9B
ENSG00000139174	1.23505	1.23685e-26	6.28236e-25	463.435	485.58	1098.61	1134.3	PRICKLE1
ENSG00000277957	1.23327	0.0103722	0.0331361	16.5841	22.0283	47.6102	43.1937	SENP3-EIF4A1
ENSG00000091986	1.23044	1.1281e-67	2.80545e-65	5533.58	5627.75	12803.6	13382.5	CCDC80
ENSG00000229372	1.23011	0.0131426	0.0407059	17.5055	18.1973	40.4687	43.1937	SZT2-AS1
ENSG00000240661	1.22894	2.56668e-20	8.5626e-19	315.099	332.34	743.91	772.791	AC063952.1
ENSG00000164362	1.22686	7.9999e-11	1.10686e-09	138.201	146.536	314.227	351.183	TERT
ENSG00000228649	1.22328	2.14511e-23	8.98834e-22	401.705	450.143	1004.58	984.064	SNHG26
ENSG00000123094	1.22258	6.38077e-47	7.93412e-45	1722.91	1899.22	4224.22	4227.35	RASSF8
ENSG00000184897	1.22236	2.4416e-39	2.23704e-37	3016.47	2518.89	6652.34	6266.84	H1FX
ENSG00000274070	1.22199	4.01277e-07	3.31781e-06	110.561	76.6201	232.1	205.639	CASTOR2
ENSG00000163428	1.22164	2.67032e-55	4.52513e-53	2659.91	2847.4	6338.11	6503.46	LRRC58
ENSG00000135597	1.21933	8.57083e-40	8.08486e-38	1058.62	999.893	2372.18	2420.72	REPS1
ENSG00000198121	1.21305	2.76985e-53	4.2774e-51	2541.06	2598.38	5752.5	6158.85	LPAR1
ENSG00000102466	1.21284	0.00250743	0.00957615	21.1909	56.5074	90.4594	89.2043	FGF14
ENSG00000081237	1.21227	0.000224577	0.00111294	40.539	45.0143	91.6497	106.106	PTPRC
ENSG00000184867	1.21106	9.03209e-38	7.55264e-36	1456.64	1273.81	3242.26	3081.77	ARMCX2
ENSG00000112902	1.20944	1.09383e-05	7.1414e-05	415.525	592.848	1068.85	1262.01	SEMA5A
ENSG00000101972	1.20846	1.093e-59	2.15771e-57	4847.18	5131.63	11225.3	11831.3	STAG2
ENSG00000102879	1.20667	1.58087e-11	2.365e-10	160.313	154.198	354.696	370.902	CORO1A
ENSG00000148773	1.20631	6.94138e-06	4.70182e-05	13834.9	20147.3	39658.1	38754.1	MKI67
ENSG00000254343	1.206	0.0111477	0.0353539	18.4268	21.0705	44.0394	46.9496	AC091563.1
ENSG00000175906	1.20476	3.44061e-30	2.02721e-28	766.556	686.708	1719.92	1631.97	ARL4D
ENSG00000163013	1.20385	4.22353e-05	0.000245601	48.8311	65.1271	141.64	121.13	FBXO41
ENSG00000214357	1.20237	1.45074e-20	4.93432e-19	350.11	381.185	866.506	816.924	NEURL1B
ENSG00000141052	1.20235	3.26808e-23	1.34872e-21	432.109	472.172	1001	1077.96	MYOCD
ENSG00000181072	1.20111	0.00100132	0.00426476	33.1683	34.4791	78.5569	76.9974	CHRM2
ENSG00000182934	1.20038	1.05756e-56	1.89264e-54	2620.3	2568.69	5981.03	5943.82	SRPRA
ENSG00000068489	1.20034	7.40858e-63	1.63065e-60	3854.89	3879.85	8819.79	8953.3	PRR11
ENSG00000132718	1.19867	1.41596e-35	1.06749e-33	1516.53	1360.97	3498.16	3110.88	SYT11
ENSG00000170381	1.19836	1.14548e-06	8.84469e-06	83.8421	78.5356	169.016	202.822	SEMA3E
ENSG00000261659	1.19718	0.000396306	0.00186642	36.8537	47.8876	108.313	86.3873	Z92544.2
ENSG00000136193	1.19466	4.83379e-67	1.18669e-64	7481.29	7812.38	17413.4	17591.1	SCRN1
ENSG00000173838	1.19172	3.83209e-06	2.71422e-05	71.8646	75.6624	185.68	152.117	2019-03-10
ENSG00000139874	1.19031	2.23822e-18	6.43538e-17	407.233	386.932	998.624	816.924	SSTR1
ENSG00000274211	1.18809	1.1505e-25	5.50775e-24	500.288	514.313	1177.16	1135.24	SOCS7
ENSG00000158164	1.18788	0.000863406	0.00373382	35.011	36.3946	80.9374	81.6924	TMSB15A
ENSG00000171150	1.18685	1.14403e-48	1.51084e-46	1837.15	1927.95	4301.58	4269.6	SOCS5
ENSG00000154608	1.18636	0.00776773	0.0259182	25.7976	20.1128	49.9907	54.4616	CEP170P1
ENSG00000091436	1.18594	1.43166e-61	3.04609e-59	7309	7853.56	17156.3	17338.5	MAP3K20
ENSG00000186897	1.18473	2.07695e-11	3.0617e-10	192.56	158.029	402.306	395.316	C1QL4
ENSG00000198542	1.18467	1.43801e-20	4.89972e-19	367.615	366.819	814.135	854.483	ITGBL1
ENSG00000154727	1.18413	5.62011e-50	7.97181e-48	2202.93	2312.97	5024.07	5234.88	GABPA
ENSG00000100426	1.18248	2.63481e-43	2.89965e-41	1629.85	1790.04	3864.76	3895.88	ZBED4
ENSG00000054598	1.18208	6.0245e-38	5.10457e-36	1082.58	1042.99	2460.26	2364.38	FOXC1
ENSG00000035928	1.18173	5.63066e-68	1.45705e-65	7519.99	7667.76	17283.7	17169.5	RFC1
ENSG00000143702	1.18144	2.25611e-44	2.57156e-42	3545.32	4037.88	8318.69	8876.3	CEP170
ENSG00000184113	1.18094	0.00869727	0.0285374	26.7189	22.0283	69.0348	42.2547	CLDN5
ENSG00000231574	1.18091	0.00109313	0.00460255	31.3256	40.2256	77.3666	84.5093	LINC02015
ENSG00000040608	1.18007	0.0152764	0.0462348	21.1909	20.1128	59.5128	34.7427	RTN4R
ENSG00000101412	1.17889	1.13127e-39	1.05672e-37	4240.01	3722.78	9558.94	8474.41	E2F1
ENSG00000221869	1.17591	6.01888e-31	3.6589e-29	2305.2	1838.88	4764.59	4601.06	CEBPD
ENSG00000169330	1.17547	0.00101652	0.0043189	32.247	42.1411	77.3666	90.1433	KIAA1024
ENSG00000142621	1.17506	2.14202e-05	0.0001324	56.2018	76.6201	140.45	158.69	FHAD1
ENSG00000185340	1.17415	2.00042e-40	1.96441e-38	1474.15	1360.01	3143.46	3251.73	GAS2L1
ENSG00000138757	1.17288	6.87444e-61	1.43086e-58	4956.82	5143.13	11239.6	11529.9	G3BP2
ENSG00000163017	1.17081	2.24951e-17	5.87667e-16	305.885	331.382	752.241	683.587	ACTG2
ENSG00000234498	1.16852	2.01884e-11	2.98062e-10	171.37	215.494	416.589	451.656	RPL13AP20
ENSG00000153310	1.16758	2.47524e-49	3.45973e-47	2080.39	2054.38	4574.15	4712.8	FAM49B
ENSG00000168237	1.16693	2.12015e-10	2.78074e-09	149.257	160.902	366.599	330.525	GLYCTK
ENSG00000154917	1.16623	0.0130023	0.040334	19.3482	22.0283	42.8492	49.7666	RAB6B
ENSG00000235609	1.16404	0.00267741	0.0101605	30.4043	30.6481	64.2738	72.3024	AF127577.4
ENSG00000162073	1.16378	1.90545e-36	1.52031e-34	1019.93	991.273	2271.01	2235.74	PAQR4
ENSG00000173166	1.16263	1.03493e-05	6.7846e-05	610.849	887.836	1652.07	1702.39	RAPH1
ENSG00000138078	1.16169	6.79162e-48	8.84712e-46	3326.04	3670.1	7656.91	7991.77	PREPL
ENSG00000169851	1.16136	0.00223342	0.00862429	26.7189	41.1833	72.6056	78.8754	PCDH7
ENSG00000180777	1.15778	1.47563e-17	3.91368e-16	350.11	430.988	898.643	844.154	ANKRD30B
ENSG00000127561	1.15625	1.80973e-05	0.000113621	65.4152	64.1694	145.211	143.666	SYNGR3
ENSG00000164631	1.15595	3.48211e-40	3.36762e-38	1478.75	1620.52	3450.55	3454.55	ZNF12
ENSG00000159200	1.15446	1.41884e-56	2.51569e-54	3907.41	3865.49	8486.52	8814.32	RCAN1
ENSG00000076555	1.1544	1.2766e-09	1.51179e-08	147.415	142.705	301.135	343.671	ACACB
ENSG00000108961	1.15294	1.10489e-15	2.49499e-14	326.155	273.917	671.304	663.868	RANGRF
ENSG00000133597	1.15264	4.12351e-14	7.98393e-13	243.234	236.565	557.04	510.812	ADCK2
ENSG00000136630	1.15194	3.40798e-13	6.03137e-12	238.627	219.325	540.376	478.886	HLX
ENSG00000270885	1.15139	2.75208e-09	3.1128e-08	128.066	146.536	303.515	306.112	RASL10B
ENSG00000160613	1.14953	1.03569e-31	6.54535e-30	925.948	1042.03	2171.03	2193.49	PCSK7
ENSG00000114999	1.14886	7.37423e-54	1.14804e-51	3778.42	3984.25	8472.24	8738.27	TTL
ENSG00000197261	1.14731	0.0129563	0.0402107	24.8762	19.155	54.7517	43.1937	C6orf141
ENSG00000176293	1.14707	1.3386e-05	8.62766e-05	63.5726	77.5779	159.494	153.056	ZNF135
ENSG00000154473	1.14604	2.68494e-61	5.64987e-59	9685.14	9151.32	20781.9	20904.8	BUB3
ENSG00000105997	1.14372	9.13927e-07	7.14318e-06	87.5274	90.9864	195.202	199.066	HOXA3
ENSG00000178105	1.14264	1.04372e-33	7.24139e-32	995.049	1023.84	2155.55	2299.59	DDX10
ENSG00000185818	1.14201	0.0112211	0.0355631	21.1909	23.9438	48.8005	50.7056	NAT8L
ENSG00000260805	1.13906	0.000583126	0.00263232	52.5165	37.3523	103.552	94.8383	AC092803.2
ENSG00000228109	1.13793	0.000258961	0.0012702	64.4939	45.0143	136.879	105.167	MELTF-AS1
ENSG00000080345	1.13604	2.93511e-38	2.52037e-36	5999.78	7193.67	14418.8	14575	RIF1
ENSG00000175305	1.13579	1.26526e-22	5.0371e-21	491.996	543.045	1158.12	1116.46	CCNE2
ENSG00000158683	1.13394	4.71914e-05	0.000271862	68.1793	57.4651	130.928	144.605	PKD1L1
ENSG00000168398	1.13283	3.35914e-18	9.47336e-17	388.806	371.608	787.949	877.958	BDKRB2
ENSG00000078246	1.13006	1.12815e-50	1.65249e-48	3037.66	3198.89	6827.3	6821.78	TULP3
ENSG00000080824	1.12992	8.55301e-64	1.97327e-61	63041	60355.6	132104	137943	HSP90AA1
ENSG00000155660	1.12962	2.40277e-52	3.65164e-50	3535.19	3454.61	7493.85	7798.33	PDIA4
ENSG00000144057	1.12911	3.79119e-13	6.69101e-12	223.886	262.424	518.951	543.677	ST6GAL2
ENSG00000176697	1.12712	2.45886e-42	2.50451e-40	1633.54	1622.43	3598.14	3514.65	BDNF
ENSG00000205710	1.12575	0.000906937	0.0038942	36.8537	45.9721	90.4594	90.1433	C17orf107
ENSG00000189001	1.12436	0.00327516	0.0121448	35.9323	29.6903	79.7471	63.8515	SBSN
ENSG00000005961	1.12308	2.60909e-05	0.000158206	65.4152	84.2822	182.109	144.605	ITGA2B
ENSG00000183935	1.12157	1.03771e-20	3.59332e-19	433.952	460.679	989.102	957.773	HTR7P1
ENSG00000137876	1.11786	2.41025e-42	2.4814e-40	4082.46	3593.48	8306.79	8353.28	RSL24D1
ENSG00000182648	1.11592	2.59116e-05	0.000157255	75.55	65.1271	161.875	143.666	LINC01006
ENSG00000123154	1.11495	9.38597e-16	2.13458e-14	316.02	328.509	657.021	737.109	WDR83
ENSG00000257167	1.11345	2.59626e-13	4.67347e-12	297.593	246.142	567.752	608.467	TMPO-AS1
ENSG00000179041	1.11337	4.30816e-33	2.93584e-31	2286.77	2035.22	4960.98	4394.49	RRS1
ENSG00000145362	1.11045	0.000782405	0.00341983	36.8537	63.2116	104.742	110.801	ANK2
ENSG00000258701	1.10945	0.0078751	0.0262125	35.9323	22.986	53.5615	73.2414	LINC00638
ENSG00000153714	1.10921	1.37792e-21	5.06445e-20	689.163	574.651	1379.51	1348.39	LURAP1L
ENSG00000278845	1.1086	8.94988e-34	6.23205e-32	1346.08	1217.3	2775.68	2753.13	MRPL45
ENSG00000164080	1.10733	7.23394e-32	4.61742e-30	1148.91	1292.96	2601.9	2657.35	RAD54L2
ENSG00000165169	1.10682	7.29831e-36	5.61267e-34	1310.15	1270.94	2711.4	2846.09	DYNLT3
ENSG00000075223	1.10581	2.75033e-43	3.00949e-41	3506.63	3817.6	7606.92	8152.33	SEMA3C
ENSG00000205208	1.10468	1.72598e-36	1.38288e-34	1301.86	1286.26	2731.64	2832.94	C4orf46
ENSG00000163347	1.10254	2.94526e-13	5.25617e-12	250.605	248.058	558.23	513.629	CLDN1
ENSG00000182768	1.1006	6.71958e-35	4.91119e-33	1644.59	1486.43	3435.08	3281.78	NGRN
ENSG00000275437	1.09942	0.00288526	0.0108503	35.9323	34.4791	67.8446	82.6314	AL121832.3
ENSG00000246777	1.09782	0.0140931	0.043186	18.4268	31.6058	52.3712	54.4616	AC044802.1
ENSG00000138434	1.09533	4.60933e-49	6.34993e-47	7619.49	8389.91	17162.3	17042.7	SSFA2
ENSG00000139132	1.09518	1.69706e-32	1.11673e-30	1220.78	1357.13	2719.73	2785.99	FGD4
ENSG00000163661	1.09475	1.3358e-40	1.31852e-38	3747.1	3321.48	7446.24	7650.91	PTX3
ENSG00000140943	1.09278	5.06637e-51	7.57937e-49	5096.86	5421.83	11113.4	11319.6	MBTPS1
ENSG00000204366	1.08949	3.01338e-09	3.38832e-08	214.673	159.945	415.399	383.109	ZBTB12
ENSG00000148459	1.08941	2.00821e-19	6.17257e-18	504.895	456.848	1060.52	987.82	PDSS1
ENSG00000113578	1.08847	4.57619e-31	2.80864e-29	982.15	1042.99	2146.03	2159.68	FGF1
ENSG00000232973	1.08827	1.38629e-05	8.91703e-05	77.3927	84.2822	185.68	158.69	CYP1B1-AS1
ENSG00000117174	1.08814	1.88022e-44	2.15595e-42	2294.14	2353.2	4980.03	4900.6	ZNHIT6
ENSG00000250303	1.08733	3.15599e-06	2.2626e-05	140.965	92.9019	270.188	228.175	AP002884.1
ENSG00000164484	1.08699	1.14551e-38	1.02025e-36	1541.4	1548.68	3261.3	3302.44	TMEM200A
ENSG00000118513	1.08652	1.90214e-07	1.66624e-06	117.01	114.93	247.573	245.077	MYB
ENSG00000163412	1.08533	0.00258733	0.00985379	35.011	44.0566	70.2251	96.7163	EIF4E3
ENSG00000144712	1.0841	2.6604e-13	4.77899e-12	253.369	288.283	582.035	566.213	CAND2
ENSG00000167554	1.08243	0.000695166	0.0030743	46.0671	47.8876	96.4107	102.35	ZNF610
ENSG00000105520	1.08045	6.29483e-31	3.80251e-29	1409.65	1273.81	2938.74	2739.04	PLPPR2
ENSG00000172915	1.07864	3.95158e-07	3.27004e-06	119.774	169.522	274.949	334.281	NBEA
ENSG00000189057	1.07833	5.73848e-43	6.17338e-41	2638.72	2833.03	5796.54	5756.96	FAM111B
ENSG00000173894	1.07771	3.21532e-10	4.14893e-09	201.774	176.226	395.165	402.828	CBX2
ENSG00000277778	1.07604	3.19373e-09	3.57641e-08	195.324	294.03	535.615	495.788	PGM5P2
ENSG00000154678	1.07557	5.48982e-17	1.37959e-15	621.906	824.624	1453.3	1592.53	PDE1C
ENSG00000170989	1.07531	8.17214e-13	1.40097e-11	338.132	277.748	691.538	608.467	S1PR1
ENSG00000154027	1.0753	1.09456e-16	2.70449e-15	379.593	415.664	798.661	875.141	AK5
ENSG00000100206	1.07478	1.28002e-25	6.09727e-24	719.568	771.948	1577.09	1564.36	DMC1
ENSG00000075461	1.07422	8.1165e-05	0.000442044	71.8646	61.2961	141.64	138.971	CACNG4
ENSG00000273014	1.07353	8.79398e-05	0.000476368	86.6061	60.3384	142.831	166.202	AC018645.2
ENSG00000167112	1.07046	6.85925e-34	4.79371e-32	1956.93	1732.57	3864.76	3884.61	TRUB2
ENSG00000134363	1.07043	8.77997e-43	9.34043e-41	4164.46	3899.97	8165.15	8768.31	FST
ENSG00000100335	1.07039	1.64019e-45	1.95081e-43	2986.07	3129.93	6420.24	6422.71	MIEF1
ENSG00000205181	1.06924	2.44868e-05	0.000149616	84.7634	71.8314	165.445	163.385	LINC00654
ENSG00000137573	1.06902	8.20797e-06	5.48028e-05	81.0781	114.93	207.104	203.761	SULF1
ENSG00000134899	1.06465	4.70402e-18	1.30926e-16	414.604	437.693	879.599	902.372	ERCC5
ENSG00000112305	1.06437	4.62671e-17	1.17347e-15	399.862	399.383	803.422	866.69	SMAP1
ENSG00000071537	1.06399	3.29587e-44	3.73447e-42	2892.09	3048.52	6225.04	6194.54	SEL1L
ENSG00000128408	1.06028	9.55652e-15	1.98695e-13	337.211	310.312	678.446	672.319	RIBC2
ENSG00000198860	1.05954	3.42996e-35	2.52616e-33	1583.79	1495.05	3180.36	3236.71	TSEN15
ENSG00000116117	1.05814	0.0147491	0.0448659	129.909	219.325	301.135	425.364	PARD3B
ENSG00000161940	1.05613	0.00458913	0.0163654	39.6177	35.4368	94.0302	62.9125	BCL6B
ENSG00000141314	1.05588	1.51575e-06	1.14489e-05	111.482	129.296	282.091	219.724	RHBDL3
ENSG00000264301	1.05531	3.18537e-08	3.13285e-07	141.887	162.818	298.754	333.342	LINC01444
ENSG00000229116	1.05446	2.00058e-05	0.000124259	103.19	75.6624	192.821	179.348	AL137026.1
ENSG00000152102	1.05393	2.33691e-46	2.83224e-44	7196.6	7862.18	15701.8	15561.9	FAM168B
ENSG00000092969	1.05362	1.03004e-38	9.21695e-37	2409.31	2547.62	4983.6	5302.49	TGFB2
ENSG00000165617	1.05362	1.19082e-22	4.76054e-21	644.018	629.243	1287.86	1354.03	DACT1
ENSG00000250510	1.05178	1.42764e-12	2.38135e-11	271.796	281.579	537.995	607.528	GPR162
ENSG00000182013	1.05087	2.04072e-10	2.68209e-09	195.324	206.874	414.209	418.791	PNMA8A
ENSG00000075785	1.05059	1.62781e-54	2.61941e-52	9424.4	9246.14	19128.6	19544.2	RAB7A
ENSG00000187123	1.05054	4.12087e-09	4.5534e-08	169.527	196.339	353.506	402.828	LYPD6
ENSG00000232480	1.04893	6.79608e-10	8.40685e-09	183.347	199.212	405.877	385.926	TGFB2-AS1
ENSG00000168952	1.04648	2.43372e-10	3.16814e-09	195.324	207.832	416.589	415.974	STXBP6
ENSG00000227906	1.04501	0.00166412	0.00666426	49.7524	40.2256	98.7912	87.3263	SNAP25-AS1
ENSG00000175745	1.04476	2.89085e-17	7.43046e-16	433.952	412.791	858.174	888.287	NR2F1
ENSG00000213281	1.04399	3.95319e-47	5.01323e-45	5004.73	4904.65	9961.25	10468.8	NRAS
ENSG00000178234	1.0412	5.7539e-19	1.71355e-17	518.715	507.608	1012.91	1097.68	GALNT11
ENSG00000176909	1.04077	3.91516e-09	4.34098e-08	175.976	171.438	345.174	369.024	MAMSTR
ENSG00000120526	1.04007	2.54891e-38	2.19861e-36	2127.38	2059.17	4382.52	4228.28	NUDCD1
ENSG00000172977	1.0391	1.51632e-15	3.38416e-14	581.366	463.552	1122.41	1027.26	KAT5
ENSG00000132664	1.03846	4.48731e-33	3.03631e-31	1333.18	1354.26	2775.68	2744.68	POLR3F
ENSG00000181007	1.03713	2.78591e-10	3.61187e-09	201.774	225.072	421.35	453.533	ZFP82
ENSG00000066583	1.03674	2.40045e-21	8.6079e-20	631.119	607.215	1234.29	1305.2	ISOC1
ENSG00000184441	1.03645	0.00027553	0.00134287	61.7299	62.2539	116.645	137.093	AP001062.1
ENSG00000105808	1.03623	0.00794619	0.0264123	35.011	28.7326	63.0835	67.6075	RASA4
ENSG00000175806	1.03616	0.000136583	0.00070898	70.9433	79.4934	129.738	177.47	MSRA
ENSG00000166046	1.03593	3.01215e-11	4.35564e-10	231.257	257.635	521.332	481.703	TCP11L2
ENSG00000136274	1.0341	0.00112087	0.00470486	65.4152	48.8453	140.45	94.8383	NACAD
ENSG00000151552	1.03408	3.22703e-21	1.14859e-19	655.074	624.454	1359.27	1262.95	QDPR
ENSG00000167994	1.03331	2.24245e-06	1.64776e-05	110.561	114.93	210.675	249.772	RAB3IL1
ENSG00000205456	1.0332	0.00585244	0.0202436	35.011	33.5213	67.8446	72.3024	TP53TG3D
ENSG00000030304	1.03258	0.00560407	0.0194936	34.0896	35.4368	67.8446	74.1804	MUSK
ENSG00000165802	1.03204	8.68259e-38	7.29223e-36	2600.95	2407.79	5166.9	5077.13	NSMF
ENSG00000049246	1.03029	4.30085e-29	2.40108e-27	1220.78	1348.51	2637.61	2609.46	PER3
ENSG00000104415	1.0294	4.41797e-17	1.12201e-15	483.704	442.481	914.116	975.613	WISP1
ENSG00000121361	1.02796	0.0129021	0.040062	26.7189	29.6903	60.703	54.4616	KCNJ8
ENSG00000101210	1.02713	8.75837e-06	5.8234e-05	117.932	95.7752	241.622	195.31	EEF1A2
ENSG00000118898	1.02635	7.31131e-07	5.80208e-06	115.168	133.128	249.954	255.406	PPL
ENSG00000130165	1.02445	1.95867e-35	1.4651e-33	1834.39	1757.47	3625.52	3680.85	ELOF1
ENSG00000227051	1.02433	3.28293e-36	2.58703e-34	1959.69	2080.24	4112.33	4104.34	C14orf132
ENSG00000164610	1.024	6.94292e-20	2.23445e-18	600.715	557.412	1160.5	1194.4	RP9
ENSG00000172575	1.02394	3.73356e-10	4.77262e-09	221.122	286.368	501.098	529.592	RASGRP1
ENSG00000109536	1.02252	1.01891e-25	4.91466e-24	913.049	869.639	1790.14	1831.04	FRG1
ENSG00000196227	1.017	2.81642e-18	8.00173e-17	487.39	512.397	1011.72	1011.3	FAM217B
ENSG00000104756	1.01591	6.28424e-40	6.01685e-38	3105.84	3021.71	6360.72	6033.03	KCTD9
ENSG00000141564	1.01539	5.53497e-27	2.87234e-25	1562.6	1814.94	3323.19	3501.5	RPTOR
ENSG00000152611	1.0119	0.0113014	0.0357939	30.4043	30.6481	57.1323	65.7295	CAPSL
ENSG00000165156	1.01163	1.04459e-32	6.92142e-31	2452.61	2778.44	5259.74	5285.59	ZHX1
ENSG00000099899	1.01156	6.20938e-31	3.76276e-29	1871.24	1816.86	3908.8	3530.61	TRMT2A
ENSG00000269896	1.01126	5.33593e-05	0.000302839	79.2354	82.3667	158.304	167.141	AL513477.1
ENSG00000090487	1.01089	1.30939e-35	9.91047e-34	2504.21	2314.89	4915.75	4797.31	SPG21
ENSG00000145335	1.00932	8.26282e-07	6.50085e-06	135.437	128.339	288.042	244.138	SNCA
ENSG00000275216	1.00798	4.58617e-34	3.25261e-32	2260.97	2245.93	4730.07	4337.21	AL161431.1
ENSG00000186298	1.0075	5.91642e-49	8.035e-47	8413.69	8114.07	16633.8	16594.8	PPP1CC
ENSG00000102189	1.00742	2.75306e-23	1.14109e-21	2028.79	2540.92	4522.97	4661.16	EEA1
ENSG00000234664	1.00571	9.26913e-17	2.31113e-15	447.772	447.27	909.355	888.287	HMGN2P5
ENSG00000254554	1.00551	0.000109612	0.000579981	92.1342	89.0709	219.007	146.483	AC080023.1
ENSG00000177570	1.00515	7.83991e-08	7.29832e-07	154.785	197.297	334.462	370.902	SAMD12
ENSG00000134278	1.00356	1.56547e-34	1.13121e-32	2319.02	2426.94	4586.05	4925.96	SPIRE1
ENSG00000250305	1.00341	1.12249e-06	8.67414e-06	124.381	131.212	273.759	239.443	TRMT9B
ENSG00000130881	1.00277	0.00137972	0.00565259	58.0445	46.9298	96.4107	113.618	LRP3
ENSG00000129245	1.00224	6.98461e-38	5.892e-36	4362.55	4116.42	8820.98	8167.36	FXR2
ENSG00000124766	1.00211	2.11334e-21	7.63553e-20	772.084	701.074	1466.39	1484.55	SOX4
ENSG00000156711	-1.00014	2.48223e-22	9.68069e-21	1961.54	1837.93	1010.53	892.043	MAPK13
ENSG00000233077	-1.00387	0.000307465	0.00148716	124.381	155.156	74.9861	64.7905	LINC01271
ENSG00000198574	-1.00466	0.00161113	0.00648276	113.325	115.888	41.6589	71.3634	SH2D1B
ENSG00000100234	-1.00569	4.03542e-50	5.76673e-48	47485	48400.9	23221.9	24529.3	TIMP3
ENSG00000260549	-1.00736	3.94328e-07	3.266e-06	285.616	282.537	128.548	153.056	MT1L
ENSG00000145901	-1.00762	1.80326e-46	2.1994e-44	16775.8	16055.8	8003.28	8324.17	TNIP1
ENSG00000250961	-1.00833	0.0121912	0.0381328	65.4152	57.4651	32.1369	29.1088	AC025470.2
ENSG00000225339	-1.00928	1.71546e-06	1.28318e-05	230.335	258.593	123.787	119.252	AL354740.1
ENSG00000143162	-1.00943	3.84569e-25	1.79613e-23	2284.93	2070.66	1105.75	1059.18	CREG1
ENSG00000112276	-1.00969	7.47181e-31	4.4993e-29	3274.45	3339.68	1566.38	1715.54	BVES
ENSG00000065054	-1.01287	8.15739e-36	6.24824e-34	6696.31	6061.61	3189.88	3133.42	SLC9A3R2
ENSG00000136295	-1.01337	2.33227e-48	3.05895e-46	17413.4	18239.4	8746	8914.8	TTYH3
ENSG00000111275	-1.01434	3.84688e-16	9.13944e-15	892.78	879.216	416.589	459.167	ALDH2
ENSG00000277758	-1.01578	0.00388942	0.0141272	93.0555	84.2822	33.3271	53.5226	FO681492.1
ENSG00000229212	-1.0161	0.00113436	0.00475731	99.5049	108.226	49.9907	52.5836	AC044860.1
ENSG00000114268	-1.0179	9.64215e-30	5.59508e-28	2709.67	2932.64	1381.89	1403.79	PFKFB4
ENSG00000181541	-1.01829	0.00675914	0.0229446	69.1006	71.8314	36.8979	32.8647	MAB21L2
ENSG00000065618	-1.0198	1.67808e-06	1.25718e-05	225.729	259.551	119.026	120.191	COL17A1
ENSG00000099875	-1.01996	1.04194e-46	1.27899e-44	15836	15602.7	7998.52	7508.19	MKNK2
ENSG00000110092	-1.0218	1.94253e-50	2.81799e-48	42211.3	43847.8	20637.8	21743.3	CCND1
ENSG00000163694	-1.02271	1.41375e-12	2.36229e-11	593.344	640.736	286.852	319.258	RBM47
ENSG00000179111	-1.023	7.95466e-06	5.32981e-05	288.38	250.931	164.255	103.289	HES7
ENSG00000262001	-1.02332	8.29424e-11	1.14264e-09	598.872	522.932	248.763	301.417	DLGAP1-AS2
ENSG00000164930	-1.02411	1.26484e-37	1.04851e-35	7425.09	7924.44	3612.42	3931.56	FZD6
ENSG00000106537	-1.02484	3.48241e-14	6.80456e-13	705.748	717.356	330.891	367.146	TSPAN13
ENSG00000250337	-1.02559	4.8113e-05	0.000276008	177.819	230.818	80.9374	118.313	PURPL
ENSG00000133321	-1.02618	0.0005695	0.00257932	178.74	129.296	96.4107	56.3396	RARRES3
ENSG00000054219	-1.02644	1.41446e-05	9.08601e-05	183.347	205.917	88.0789	102.35	LY75
ENSG00000127743	-1.02724	9.31415e-05	0.000500861	145.572	155.156	70.2251	76.9974	IL17B
ENSG00000119681	-1.02791	2.83237e-24	1.25259e-22	2588.05	2882.83	1242.63	1436.66	LTBP2
ENSG00000213976	-1.02862	0.00408125	0.0147429	87.5274	98.6484	30.9466	59.1565	AC010615.1
ENSG00000092758	-1.02895	0.00594601	0.0205227	83.8421	65.1271	33.3271	39.4377	COL9A3
ENSG00000280025	-1.03201	0.00611226	0.0210489	66.3366	75.6624	35.7077	33.8037	AL008638.6
ENSG00000116962	-1.03261	3.61104e-36	2.82236e-34	17149.9	19249.9	8468.67	9320.44	NID1
ENSG00000100558	-1.0328	1.67919e-22	6.62985e-21	1569.97	1480.68	778.427	714.573	PLEK2
ENSG00000087245	-1.03338	1.93383e-51	2.91582e-49	38769.1	38739.1	18327.6	19536.7	MMP2
ENSG00000091137	-1.03668	5.87722e-09	6.32975e-08	346.424	359.157	169.016	174.653	SLC26A4
ENSG00000181885	-1.03793	2.0188e-07	1.75958e-06	303.121	265.297	144.021	133.337	CLDN7
ENSG00000198133	-1.03921	0.016021	0.0480933	48.8311	59.3806	27.3759	25.3528	TMEM229B
ENSG00000227036	-1.04231	5.72595e-11	8.05039e-10	556.49	551.665	233.29	302.356	LINC00511
ENSG00000151233	-1.04658	6.10299e-36	4.71234e-34	8526.09	9584.22	4215.88	4548.48	GXYLT1
ENSG00000198520	-1.04714	7.16086e-05	0.000394827	194.403	145.578	73.7958	90.1433	C1orf228
ENSG00000171174	-1.04775	8.48995e-12	1.30477e-10	503.974	502.82	249.954	237.565	RBKS
ENSG00000105246	-1.04782	1.83591e-16	4.45574e-15	1051.25	903.16	458.248	486.398	EBI3
ENSG00000235863	-1.04929	0.000735566	0.00322984	105.033	116.846	61.8933	46.0106	B3GALT4
ENSG00000164932	-1.05069	1.57562e-14	3.20293e-13	855.926	739.384	364.218	404.706	CTHRC1
ENSG00000197635	-1.0507	2.26548e-30	1.34309e-28	2814.7	3083.96	1380.7	1464.83	DPP4
ENSG00000010310	-1.05088	0.000128734	0.000671332	142.808	147.494	80.9374	60.0955	GIPR
ENSG00000137880	-1.05339	7.08538e-09	7.52095e-08	381.435	330.424	170.207	172.775	GCHFR
ENSG00000233818	-1.0534	3.05152e-08	3.01359e-07	306.807	301.692	148.782	144.605	AP000695.2
ENSG00000130958	-1.05636	3.15825e-20	1.04271e-18	1792.93	1581.25	741.529	877.958	SLC35D2
ENSG00000159388	-1.05664	8.02036e-48	1.03772e-45	10722.6	11115.7	5115.72	5380.43	BTG2
ENSG00000216490	-1.06092	0.000889947	0.00383043	128.066	133.128	84.5081	42.2547	IFI30
ENSG00000099889	-1.06227	1.26568e-30	7.57388e-29	2167.92	2198.04	1048.61	1042.28	ARVCF
ENSG00000133874	-1.06345	4.25182e-06	2.99135e-05	207.302	192.508	97.6009	93.8993	RNF122
ENSG00000167642	-1.06516	2.77114e-08	2.75517e-07	392.491	311.269	178.538	158.69	SPINT2
ENSG00000136867	-1.06644	1.64885e-11	2.45711e-10	508.581	496.115	260.666	220.663	SLC31A2
ENSG00000089060	-1.06802	6.50023e-32	4.16297e-30	2412.07	2408.75	1122.41	1175.62	SLC8B1
ENSG00000135423	-1.06978	0.001752	0.0069694	84.7634	90.0287	44.0394	39.4377	GLS2
ENSG00000179862	-1.07009	0.00039912	0.00187736	116.089	110.141	51.181	56.3396	CITED4
ENSG00000163739	-1.07023	1.11427e-20	3.84454e-19	2405.62	1906.88	1030.76	1023.5	CXCL1
ENSG00000070182	-1.07143	0.00457687	0.0163268	61.7299	102.479	41.6589	36.6207	SPTB
ENSG00000136449	-1.07512	0.00282968	0.0106518	70.022	97.6907	38.0882	41.3157	MYCBPAP
ENSG00000107443	-1.0759	9.16232e-21	3.1842e-19	1102.85	1179.95	557.04	526.775	CCNJ
ENSG00000162641	-1.07695	0.011703	0.0368586	58.9659	51.7186	26.1856	26.2918	AKNAD1
ENSG00000134871	-1.07941	4.41345e-49	6.12414e-47	28843.5	31586.7	14031.9	14562.8	COL4A2
ENSG00000175556	-1.08167	3.16978e-10	4.09293e-09	400.784	482.707	219.007	199.066	LONRF3
ENSG00000149809	-1.08429	1.22877e-20	4.20925e-19	1227.23	1140.68	589.176	529.592	TM7SF2
ENSG00000172795	-1.08621	4.67329e-47	5.88742e-45	5872.63	5850.91	2749.49	2771.91	DCP2
ENSG00000183111	-1.0885	3.63642e-05	0.000214192	149.257	152.283	71.4153	70.4245	ARHGEF37
ENSG00000169629	-1.0887	4.45306e-16	1.04508e-14	912.128	1086.09	432.063	505.178	RGPD8
ENSG00000204538	-1.08913	0.0110487	0.0350573	55.2805	54.5919	27.3759	24.4138	PSORS1C2
ENSG00000082269	-1.09163	1.52453e-18	4.42993e-17	1458.48	1833.14	722.485	819.741	FAM135A
ENSG00000153094	-1.09194	1.43104e-35	1.07462e-33	2718.88	2773.65	1273.57	1302.38	BCL2L11
ENSG00000151062	-1.09252	2.39029e-05	0.000146376	150.179	202.086	84.5081	80.7534	CACNA2D4
ENSG00000171316	-1.09723	1.62657e-12	2.69206e-11	597.951	766.201	301.135	335.22	CHD7
ENSG00000260103	-1.10208	0.00201598	0.00787547	75.55	87.1554	39.2784	36.6207	AC012435.1
ENSG00000124216	-1.10247	5.0694e-07	4.13256e-06	219.279	234.649	108.313	103.289	SNAI1
ENSG00000177993	-1.10291	0.0123937	0.0387031	51.5951	52.6763	26.1856	22.5358	ZNRF3-AS1
ENSG00000124116	-1.10372	8.76643e-07	6.87985e-06	251.526	207.832	111.884	102.35	WFDC3
ENSG00000183840	-1.10502	7.78784e-11	1.07987e-09	488.311	409.918	201.153	215.968	GPR39
ENSG00000110944	-1.107	0.000888243	0.00382482	115.168	112.057	70.2251	36.6207	IL23A
ENSG00000204706	-1.1091	0.00840715	0.0277498	53.4378	62.2539	27.3759	26.2918	MAMDC2-AS1
ENSG00000214140	-1.11111	3.18342e-07	2.6878e-06	244.156	232.734	120.216	101.411	PRCD
ENSG00000196460	-1.11145	3.5579e-20	1.17062e-18	1194.98	1351.39	543.947	631.942	RFX8
ENSG00000179163	-1.11147	2.95293e-30	1.74524e-28	2270.19	2311.06	995.053	1122.1	FUCA1
ENSG00000137975	-1.11207	8.50817e-12	1.30652e-10	452.379	489.411	203.534	230.992	CLCA2
ENSG00000170421	-1.11251	6.43811e-45	7.42671e-43	7657.27	6987.76	3367.23	3405.73	KRT8
ENSG00000143320	-1.11372	5.45597e-31	3.32727e-29	2570.54	2322.55	1159.31	1103.32	CRABP2
ENSG00000005469	-1.11533	8.98105e-27	4.59835e-25	1535.88	1534.32	683.207	732.414	CROT
ENSG00000164342	-1.11717	1.33326e-05	8.59617e-05	162.156	207.832	73.7958	95.7773	TLR3
ENSG00000197249	-1.11861	1.04928e-05	6.87164e-05	159.392	179.1	73.7958	81.6924	SERPINA1
ENSG00000136928	-1.12475	1.74346e-05	0.000109785	146.493	190.593	78.5569	76.0584	GABBR2
ENSG00000146826	-1.12965	3.63155e-29	2.03931e-27	3428.31	3006.38	1573.52	1370.93	C7orf43
ENSG00000280407	-1.13103	1.65776e-09	1.93682e-08	350.11	456.848	196.392	172.775	AC132872.4
ENSG00000214894	-1.13377	0.000184029	0.000930053	116.089	115.888	58.3225	47.8886	LINC00243
ENSG00000163513	-1.13393	3.19948e-55	5.37429e-53	16154.8	17308.5	7490.28	7756.08	TGFBR2
ENSG00000099282	-1.13845	0.00016993	0.000865883	141.887	110.141	65.464	49.7666	TSPAN15
ENSG00000104205	-1.1396	8.00417e-14	1.51007e-12	545.434	526.763	254.715	232.87	SGK3
ENSG00000233382	-1.14055	0.00108315	0.00456555	91.2128	87.1554	33.3271	46.9496	NKAPP1
ENSG00000227076	-1.14357	0.00227956	0.00879182	74.6287	83.3244	44.0394	28.1698	AL158166.1
ENSG00000104998	-1.14399	1.16558e-21	4.34234e-20	1019	997.977	472.531	441.327	IL27RA
ENSG00000237686	-1.14696	7.39373e-05	0.000406846	136.359	128.339	51.181	67.6075	AL109615.3
ENSG00000258602	-1.14879	1.18954e-06	9.15164e-06	202.695	214.536	80.9374	106.106	LINC01629
ENSG00000161638	-1.14901	5.73636e-68	1.46461e-65	39062.1	39960.3	17607.4	18024.9	ITGA5
ENSG00000249406	-1.15001	0.010118	0.0324321	60.8085	47.8876	29.7564	19.7188	AC015909.1
ENSG00000100600	-1.15008	2.59705e-45	3.0698e-43	5845.91	5352.87	2507.87	2538.1	LGMN
ENSG00000007255	-1.15322	5.13625e-13	8.94127e-12	478.176	466.425	216.626	208.456	TRAPPC6A
ENSG00000173918	-1.15351	6.42026e-22	2.42412e-20	1136.94	1083.22	465.39	530.531	C1QTNF1
ENSG00000136457	-1.15504	0.000129468	0.000674792	111.482	148.452	66.6543	50.7056	CHAD
ENSG00000179361	-1.15731	1.67625e-34	1.20671e-32	2270.19	2460.46	1055.76	1064.82	ARID3B
ENSG00000102098	-1.16015	5.34581e-25	2.45484e-23	1206.04	1218.26	524.903	558.701	SCML2
ENSG00000071575	-1.16029	5.51589e-29	3.07046e-27	1648.28	1685.64	708.202	781.242	TRIB2
ENSG00000153165	-1.16107	0.00925477	0.0300423	46.9884	58.4229	22.6149	24.4138	RGPD3
ENSG00000196878	-1.16329	1.08467e-59	2.15771e-57	11757.2	11356.1	5240.69	5080.89	LAMB3
ENSG00000261150	-1.16418	0.00027267	0.00133062	104.112	143.663	42.8492	66.6685	EPPK1
ENSG00000100399	-1.16418	0.000116469	0.000612879	106.876	147.494	57.1323	56.3396	CHADL
ENSG00000168404	-1.16482	3.42344e-17	8.75238e-16	699.298	684.793	295.183	321.136	MLKL
ENSG00000100116	-1.16526	1.14411e-32	7.55466e-31	2096.97	1945.19	895.072	907.067	GCAT
ENSG00000164683	-1.16528	0.00423803	0.0152488	59.8872	65.1271	28.5661	27.2308	HEY1
ENSG00000262179	-1.16677	0.000422827	0.00197625	95.8195	96.7329	40.4687	45.0717	MYMX
ENSG00000231185	-1.16689	0.00303846	0.0113573	78.314	60.3384	29.7564	31.9258	SPRY4-AS1
ENSG00000187908	-1.16921	0.000146023	0.000750254	117.01	107.268	49.9907	49.7666	DMBT1
ENSG00000142619	-1.16961	1.4942e-16	3.64489e-15	675.343	794.934	329.701	323.952	PADI3
ENSG00000280587	-1.17525	1.79592e-05	0.000112832	149.257	178.142	58.3225	85.4483	LINC01348
ENSG00000131015	-1.17795	6.41652e-30	3.74603e-28	1707.25	1583.16	723.675	730.536	ULBP2
ENSG00000153982	-1.18092	1.33235e-06	1.01727e-05	239.549	191.55	110.694	80.7534	GDPD1
ENSG00000158859	-1.18139	3.25757e-35	2.40846e-33	2108.95	2029.48	920.067	905.189	ADAMTS4
ENSG00000198771	-1.18568	1.98619e-05	0.00012354	149.257	133.128	64.2738	60.0955	RCSD1
ENSG00000162591	-1.18642	6.1755e-10	7.68387e-09	340.896	419.495	147.592	184.982	MEGF6
ENSG00000257953	-1.18848	0.00276096	0.0104382	65.4152	71.8314	24.9954	34.7427	AC083805.2
ENSG00000273760	-1.18901	9.20901e-06	6.10607e-05	155.707	168.564	59.5128	81.6924	AC245041.1
ENSG00000243225	-1.18934	0.00104666	0.00442828	80.1567	81.4089	39.2784	31.9258	AC007686.1
ENSG00000163359	-1.19015	2.1047e-37	1.72974e-35	126846	158155	60787.5	64114.4	COL6A3
ENSG00000228707	-1.1969	0.0082199	0.0272276	40.539	90.0287	29.7564	27.2308	AL691426.1
ENSG00000230943	-1.19838	0.00181538	0.00718833	70.022	72.7891	33.3271	29.1088	LINC02541
ENSG00000084636	-1.19948	4.21296e-57	7.61075e-55	6741.46	6920.71	3024.44	2925.9	COL16A1
ENSG00000138316	-1.20194	0.000243192	0.00119776	91.2128	136.959	45.2297	53.5226	ADAMTS14
ENSG00000108846	-1.20429	5.00869e-34	3.53917e-32	1990.1	2137.7	927.209	865.751	ABCC3
ENSG00000169989	-1.20664	0.0111774	0.0354424	41.4604	52.6763	19.0441	21.5968	TIGD4
ENSG00000259370	-1.20905	0.00077121	0.00337629	81.9994	82.3667	33.3271	37.5597	AC103740.1
ENSG00000138449	-1.20915	5.1574e-18	1.4251e-16	771.163	686.708	327.32	304.234	SLC40A1
ENSG00000054983	-1.21177	3.16415e-26	1.56564e-24	1186.69	1178.99	490.385	529.592	GALC
ENSG00000082781	-1.21344	2.062e-63	4.59132e-61	8443.17	8420.55	3648.13	3624.51	ITGB5
ENSG00000249602	-1.21655	0.000900466	0.00386962	78.314	81.4089	38.0882	30.9868	AL589765.4
ENSG00000006459	-1.22034	6.224e-23	2.53582e-21	949.903	1057.36	427.302	433.815	KDM7A
ENSG00000239282	-1.22652	6.88488e-05	0.000381588	140.044	106.31	47.6102	57.2786	CASTOR1
ENSG00000111012	-1.2297	1.76336e-20	5.93437e-19	969.251	838.033	399.926	371.841	CYP27B1
ENSG00000197191	-1.23145	3.50855e-05	0.000207554	123.46	120.677	52.3712	51.6446	CYSRT1
ENSG00000146409	-1.23378	2.67495e-29	1.51996e-27	1375.56	1301.58	565.371	572.786	SLC18B1
ENSG00000259354	-1.24116	0.00440119	0.0157707	61.7299	55.5496	19.0441	30.0478	AC025580.2
ENSG00000135318	-1.24272	5.07808e-70	1.45135e-67	13541	13930.5	5712.04	5895	NT5E
ENSG00000224413	-1.24985	4.7005e-05	0.000270869	113.325	124.508	44.0394	55.4006	AP001476.1
ENSG00000188064	-1.2507	0.00173259	0.00690233	68.1793	66.0849	26.1856	30.0478	WNT7B
ENSG00000168528	-1.25201	2.86445e-35	2.12602e-33	1998.39	1951.9	877.218	784.059	SERINC2
ENSG00000184060	-1.25548	4.99246e-06	3.46003e-05	150.179	155.156	54.7517	72.3024	ADAP2
ENSG00000282021	-1.25601	0.00828056	0.0273954	42.3817	52.6763	19.0441	20.6578	AC100810.3
ENSG00000184675	-1.25648	5.93858e-26	2.90097e-24	1968.91	2549.54	952.204	938.993	AMER1
ENSG00000265096	-1.25689	5.51017e-09	5.96801e-08	245.077	246.142	101.172	104.228	C1QTNF1-AS1
ENSG00000164124	-1.25845	1.17557e-06	9.05509e-06	171.37	172.395	63.0835	79.8144	TMEM144
ENSG00000172794	-1.26121	0.00222814	0.00860562	58.0445	71.8314	23.8051	30.0478	RAB37
ENSG00000184730	-1.26564	0.0160319	0.0481184	34.0896	45.0143	19.0441	14.0849	APOBR
ENSG00000157150	-1.26857	4.73266e-14	9.07165e-13	446.851	430.988	190.441	174.653	TIMP4
ENSG00000184916	-1.27022	1.20215e-05	7.79547e-05	122.538	177.184	64.2738	60.0955	JAG2
ENSG00000174225	-1.27453	0.0162794	0.0488076	46.9884	36.3946	23.8051	11.2679	ARL13A
ENSG00000185640	-1.27567	2.03729e-07	1.77327e-06	194.403	182.931	73.7958	81.6924	KRT79
ENSG00000162888	-1.27702	0.000925029	0.00396894	70.022	75.6624	32.1369	28.1698	C1orf147
ENSG00000175471	-1.27893	1.37034e-12	2.29577e-11	422.896	466.425	155.923	208.456	MCTP1
ENSG00000182687	-1.28179	0.0014985	0.00607425	80.1567	62.2539	35.7077	23.4748	GALR2
ENSG00000108821	-1.28943	2.18879e-74	6.98553e-72	314398	334436	128104	137339	COL1A1
ENSG00000125740	-1.29031	4.18219e-13	7.32706e-12	391.57	395.551	172.587	150.239	FOSB
ENSG00000177076	-1.29402	1.40124e-27	7.45341e-26	1866.64	2388.63	877.218	858.239	ACER2
ENSG00000087495	-1.29404	0.00282212	0.0106347	58.9659	60.3384	19.0441	29.1088	PHACTR3
ENSG00000100311	-1.2953	1.40934e-10	1.87804e-09	370.379	290.199	130.928	138.032	PDGFB
ENSG00000175315	-1.29607	0.00234076	0.00900788	101.348	69.9159	17.8538	50.7056	CST6
ENSG00000104951	-1.30449	0.000721979	0.00317893	97.6622	74.7046	23.8051	45.0717	IL4I1
ENSG00000076356	-1.30576	1.73044e-11	2.57469e-10	331.683	425.242	142.831	162.446	PLXNA2
ENSG00000176597	-1.30694	2.92968e-08	2.90074e-07	209.145	203.043	80.9374	85.4483	B3GNT5
ENSG00000131634	-1.30968	4.7896e-05	0.000275113	119.774	115.888	59.5128	36.6207	TMEM204
ENSG00000064687	-1.31238	3.64903e-28	1.98509e-26	1345.16	1472.06	618.933	518.324	ABCA7
ENSG00000261625	-1.31844	0.00271071	0.0102706	56.2018	57.4651	26.1856	19.7188	AP003071.4
ENSG00000080573	-1.32413	9.1432e-08	8.4215e-07	187.954	218.367	92.8399	70.4245	COL5A3
ENSG00000176170	-1.32474	3.79866e-59	7.27405e-57	9958.78	8819.94	3770.73	3726.86	SPHK1
ENSG00000132915	-1.33069	0.00407878	0.0147395	48.8311	55.5496	24.9954	16.9019	PDE6A
ENSG00000129951	-1.33145	3.25504e-06	2.32838e-05	145.572	133.128	59.5128	51.6446	PLPPR3
ENSG00000111319	-1.33616	0.00101258	0.00430504	63.5726	68.9581	26.1856	26.2918	SCNN1A
ENSG00000138678	-1.3389	1.28739e-20	4.40217e-19	637.568	651.271	257.095	252.589	GPAT3
ENSG00000116039	-1.34132	0.0102189	0.0327228	39.6177	41.1833	19.0441	13.1459	ATP6V1B1
ENSG00000169429	-1.34294	2.47061e-11	3.60318e-10	24330.8	18429.1	8612.69	8244.36	CXCL8
ENSG00000266088	-1.34627	0.00139556	0.00570896	68.1793	58.4229	28.5661	21.5968	AC004585.1
ENSG00000136732	-1.3507	2.02393e-27	1.06181e-25	1112.06	993.189	402.306	422.547	GYPC
ENSG00000139636	-1.35079	1.0519e-50	1.56145e-48	2989.75	2969.03	1217.63	1121.16	LMBR1L
ENSG00000162711	-1.35585	8.42486e-05	0.000457797	111.482	85.2399	40.4687	36.6207	NLRP3
ENSG00000088340	-1.35589	2.15429e-30	1.28113e-28	1421.63	1429.92	614.172	503.3	FER1L4
ENSG00000159167	-1.36051	5.03937e-71	1.4846e-68	6786.6	6737.78	2566.19	2698.67	STC1
ENSG00000241106	-1.362	0.00429103	0.0154076	48.8311	49.8031	15.4733	22.5358	HLA-DOB
ENSG00000023839	-1.36708	7.31314e-10	9.00575e-09	238.627	279.664	110.694	91.0823	ABCC2
ENSG00000069122	-1.3684	3.0427e-05	0.000182134	100.426	110.141	38.0882	43.1937	ADGRF5
ENSG00000132334	-1.3708	3.34642e-31	2.07381e-29	1137.86	1178.03	427.302	466.679	PTPRE
ENSG00000181773	-1.37234	5.77821e-30	3.3837e-28	1034.67	1089.92	401.116	418.791	GPR3
ENSG00000145476	-1.3784	7.86681e-08	7.3127e-07	175.976	189.635	61.8933	77.9364	CYP4V2
ENSG00000125968	-1.38255	8.92516e-36	6.78206e-34	1697.11	1510.37	596.318	632.881	ID1
ENSG00000204642	-1.38549	7.46591e-18	2.03653e-16	642.175	526.763	219.007	228.175	HLA-F
ENSG00000203985	-1.38608	0.00807553	0.0267958	35.9323	45.9721	14.2831	16.9019	LDLRAD1
ENSG00000114315	-1.39278	8.83182e-11	1.2106e-09	275.481	256.677	94.0302	107.984	HES1
ENSG00000119630	-1.40245	4.06682e-43	4.42474e-41	2164.23	1962.43	799.852	762.462	PGF
ENSG00000171388	-1.40432	1.39305e-16	3.41119e-15	445.929	435.777	169.016	164.324	APLN
ENSG00000172183	-1.40434	6.66657e-13	1.15111e-11	364.851	314.143	123.787	132.398	ISG20
ENSG00000143502	-1.40627	1.76937e-06	1.32092e-05	135.437	142.705	44.0394	60.0955	SUSD4
ENSG00000154639	-1.41386	3.17013e-20	1.04483e-18	555.569	606.257	220.197	215.968	CXADR
ENSG00000272696	-1.41711	0.00312826	0.0116611	51.5951	45.9721	16.6636	19.7188	AL359091.4
ENSG00000027869	-1.41908	5.66633e-23	2.32842e-21	718.646	713.525	290.422	246.955	SH2D2A
ENSG00000270039	-1.42071	0.00474976	0.0168369	46.9884	42.1411	14.2831	18.7799	AC025165.5
ENSG00000111341	-1.42415	0.00633936	0.021716	38.6963	43.0988	15.4733	15.0239	MGP
ENSG00000113140	-1.42672	3.14524e-102	2.00761e-99	146609	145027	52749.7	55728.3	SPARC
ENSG00000171051	-1.43078	0.000797106	0.00347615	68.1793	60.3384	19.0441	28.1698	FPR1
ENSG00000196083	-1.43327	6.4501e-55	1.04672e-52	3591.39	3955.51	1335.47	1456.38	IL1RAP
ENSG00000152463	-1.4404	0.0151503	0.0458936	35.011	29.6903	9.52204	14.0849	OLAH
ENSG00000197142	-1.44067	5.76418e-10	7.20956e-09	218.358	274.875	83.3179	97.6552	ACSL5
ENSG00000102934	-1.44351	1.08648e-10	1.46514e-09	245.077	287.326	85.6984	108.923	PLLP
ENSG00000130590	-1.4507	1.81538e-11	2.69478e-10	299.436	251.889	102.362	99.5332	SAMD10
ENSG00000266401	-1.45174	1.50947e-13	2.79556e-12	312.335	360.115	123.787	122.069	AP002478.1
ENSG00000179776	-1.45226	0.00499402	0.0176083	32.247	65.1271	16.6636	18.7799	CDH5
ENSG00000229167	-1.45275	0.000690486	0.00305784	54.3591	74.7046	22.6149	24.4138	AC114488.1
ENSG00000153902	-1.45914	0.000564637	0.00256518	71.8646	76.6201	38.0882	16.9019	LGI4
ENSG00000175170	-1.45951	6.84228e-10	8.45854e-09	207.302	247.1	77.3666	87.3263	FAM182B
ENSG00000280721	-1.46151	8.93234e-09	9.37235e-08	193.482	182.931	61.8933	74.1804	LINC01943
ENSG00000279365	-1.46381	0.00328984	0.0121898	51.5951	42.1411	20.2343	14.0849	AP000695.3
ENSG00000100055	-1.46384	4.22358e-08	4.07854e-07	165.841	176.226	54.7517	68.5465	CYTH4
ENSG00000244588	-1.46404	0.00167025	0.00668413	53.4378	55.5496	24.9954	15.0239	RAD21L1
ENSG00000099998	-1.46453	8.33022e-07	6.54556e-06	157.549	125.465	57.1323	46.0106	GGT5
ENSG00000270028	-1.47826	0.00699184	0.0236424	42.3817	35.4368	10.7123	16.9019	AC079315.1
ENSG00000100385	-1.48207	0.00242435	0.00929593	48.8311	56.5074	26.1856	12.2069	IL2RB
ENSG00000196182	-1.48223	4.14964e-77	1.44476e-74	5632.16	5907.41	2018.67	2109.92	STK40
ENSG00000100351	-1.49022	1.14653e-08	1.18739e-07	222.043	169.522	76.1763	63.8515	GRAP2
ENSG00000134242	-1.49303	1.19438e-38	1.05885e-36	1222.62	1236.46	438.014	435.693	PTPN22
ENSG00000260912	-1.49632	2.62529e-45	3.08415e-43	1585.63	1572.63	568.942	551.189	AL158206.1
ENSG00000140459	-1.49982	1.71793e-06	1.28452e-05	161.235	114.93	57.1323	41.3157	CYP11A1
ENSG00000001617	-1.51119	1.93011e-11	2.85403e-10	271.796	294.988	79.7471	117.374	SEMA3F
ENSG00000158769	-1.51519	1.62216e-27	8.60464e-26	887.252	770.032	292.803	287.332	F11R
ENSG00000159261	-1.51554	0.000613063	0.0027502	70.9433	53.6341	17.8538	25.3528	CLDN14
ENSG00000233532	-1.52069	0.00264317	0.0100445	41.4604	48.8453	15.4733	15.9629	LINC00460
ENSG00000124466	-1.5262	3.25376e-14	6.37731e-13	325.234	304.565	111.884	107.045	LYPD3
ENSG00000213085	-1.53383	2.24193e-14	4.48597e-13	334.447	309.354	117.835	105.167	CFAP45
ENSG00000162490	-1.53724	8.25578e-07	6.50041e-06	113.325	139.832	44.0394	43.1937	DRAXIN
ENSG00000222032	-1.54017	0.000398939	0.00187697	54.3591	92.9019	19.0441	30.9868	AC112721.2
ENSG00000137434	-1.54321	0.000246505	0.00121345	68.1793	64.1694	24.9954	20.6578	C6orf52
ENSG00000154025	-1.54403	0.0143403	0.0438102	28.5616	30.6481	13.0928	7.51194	SLC5A10
ENSG00000159363	-1.54634	9.5303e-93	4.45112e-90	7182.78	6970.52	2438.83	2407.58	ATP13A2
ENSG00000087494	-1.54966	1.14533e-07	1.03992e-06	134.516	148.452	48.8005	47.8886	PTHLH
ENSG00000176753	-1.55168	0.0015489	0.0062547	49.7524	47.8876	14.2831	18.7799	C15orf56
ENSG00000153162	-1.55291	0.00533544	0.0186745	34.0896	42.1411	10.7123	15.0239	BMP6
ENSG00000121101	-1.55679	3.649e-06	2.59179e-05	119.774	100.564	32.1369	42.2547	TEX14
ENSG00000181458	-1.55986	3.43964e-39	3.13646e-37	1310.15	1196.23	410.638	438.51	TMEM45A
ENSG00000169403	-1.56335	8.52136e-12	1.3075e-10	241.391	249.015	91.6497	75.1194	PTAFR
ENSG00000011083	-1.5704	0.000184006	0.000930053	66.3366	68.9581	26.1856	19.7188	SLC6A7
ENSG00000145040	-1.57122	6.41246e-40	6.10906e-38	1306.46	1511.33	474.912	473.252	UCN2
ENSG00000182578	-1.57431	8.60564e-20	2.73737e-18	440.401	500.904	158.304	157.751	CSF1R
ENSG00000128567	-1.58034	2.2085e-65	5.22105e-63	3366.58	3696.92	1225.96	1138.06	PODXL
ENSG00000189120	-1.58038	6.00961e-10	7.49693e-09	181.504	231.776	73.7958	64.7905	SP6
ENSG00000102996	-1.58075	3.66199e-39	3.32339e-37	1274.22	1155.05	417.78	395.316	MMP15
ENSG00000005102	-1.58874	4.98095e-05	0.000284547	84.7634	74.7046	30.9466	22.5358	MEOX1
ENSG00000105509	-1.59289	0.000155209	0.000795104	83.8421	60.3384	28.5661	19.7188	HAS1
ENSG00000165816	-1.59309	0.000467678	0.00216475	60.8085	53.6341	20.2343	17.8409	VWA2
ENSG00000163874	-1.60227	4.6262e-69	1.26553e-66	2767.71	2709.48	904.594	899.555	ZC3H12A
ENSG00000123689	-1.60386	1.90489e-73	5.88334e-71	29260	24221.5	8755.52	8839.68	G0S2
ENSG00000198959	-1.60599	2.44377e-109	1.79983e-106	12731.1	12621.3	4046.87	4278.99	TGM2
ENSG00000006118	-1.61057	5.61985e-92	2.56225e-89	9181.17	8381.29	2908.98	2843.27	TMEM132A
ENSG00000200170	-1.61169	0.00626006	0.0214789	32.247	35.4368	11.9026	10.3289	RF00019
ENSG00000222047	-1.61763	9.12248e-08	8.40647e-07	133.595	133.128	41.6589	45.0717	C10orf55
ENSG00000225383	-1.61945	2.09249e-11	3.07986e-10	216.515	212.621	70.2251	69.4855	SFTA1P
ENSG00000182871	-1.62144	1.07307e-70	3.11338e-68	3219.17	3514.95	1080.75	1107.07	COL18A1
ENSG00000099937	-1.62353	2.1947e-10	2.87065e-09	203.616	190.593	71.4153	57.2786	SERPIND1
ENSG00000116661	-1.62482	0.00759129	0.0253958	35.011	31.6058	7.14153	14.0849	FBXO2
ENSG00000171219	-1.6275	1.24313e-10	1.66467e-09	199.01	253.804	61.8933	83.5704	CDC42BPG
ENSG00000226087	-1.62896	4.63099e-11	6.55909e-10	210.987	203.043	71.4153	62.9125	AC073283.2
ENSG00000002079	-1.63124	6.40918e-21	2.23959e-19	495.682	516.228	141.64	183.104	MYH16
ENSG00000128285	-1.6445	0.0130366	0.0404271	22.1122	33.5213	8.33179	9.38993	MCHR1
ENSG00000060656	-1.6487	1.88467e-15	4.16258e-14	301.279	369.692	113.074	101.411	PTPRU
ENSG00000117594	-1.65083	7.6548e-07	6.0496e-06	137.28	99.6062	36.8979	38.4987	HSD11B1
ENSG00000008517	-1.65272	2.71249e-42	2.74823e-40	1641.83	1374.37	485.624	474.191	IL32
ENSG00000203805	-1.65854	4.73691e-40	4.55815e-38	1229.99	1093.75	355.886	379.353	PLPP4
ENSG00000085117	-1.66655	3.30432e-113	3.33023e-110	16200.9	15040.5	4859.81	4980.42	CD82
ENSG00000205593	-1.67174	5.30809e-09	5.76871e-08	162.156	146.536	51.181	46.0106	DENND6B
ENSG00000143333	-1.672	0.00434543	0.0155913	35.011	36.3946	14.2831	8.45093	RGS16
ENSG00000114270	-1.67467	2.48871e-99	1.44413e-96	31637.9	36101.5	10432.6	10784.3	COL7A1
ENSG00000222022	-1.71162	0.000689322	0.0030541	52.5165	45.9721	11.9026	17.8409	AC112721.1
ENSG00000137868	-1.71383	2.77645e-15	6.0692e-14	291.144	272.959	84.5081	87.3263	STRA6
ENSG00000172346	-1.71679	5.74062e-14	1.09598e-12	269.032	243.269	82.1276	74.1804	CSDC2
ENSG00000224321	-1.72179	2.02948e-16	4.91931e-15	314.177	312.227	85.6984	103.289	RPL12P14
ENSG00000117595	-1.72211	0.00392975	0.0142547	39.6177	29.6903	10.7123	10.3289	IRF6
ENSG00000134470	-1.72408	2.3563e-14	4.6903e-13	259.818	255.72	74.9861	80.7534	IL15RA
ENSG00000169242	-1.72608	1.49915e-07	1.33398e-06	127.145	114.93	42.8492	30.9868	EFNA1
ENSG00000167550	-1.73605	1.60437e-29	9.19825e-28	704.826	622.539	196.392	201.883	RHEBL1
ENSG00000135074	-1.74547	1.2728e-111	1.05969e-108	17411.5	19197.2	5290.69	5624.57	ADAM19
ENSG00000100024	-1.74994	0.000803491	0.00350081	43.3031	47.8876	11.9026	15.0239	UPB1
ENSG00000112559	-1.75247	0.000814868	0.00354473	44.2244	53.6341	20.2343	9.38993	MDFI
ENSG00000248323	-1.75876	1.54709e-15	3.4448e-14	284.695	268.171	78.5569	84.5093	LUCAT1
ENSG00000187498	-1.76469	3.16094e-111	2.52204e-108	33630.8	37509.4	10054.1	10878.2	COL4A1
ENSG00000162511	-1.77496	2.61894e-18	7.49627e-17	320.627	343.833	96.4107	97.6552	LAPTM5
ENSG00000264672	-1.7753	8.60233e-08	7.95665e-07	114.246	124.508	29.7564	39.4377	SEPT4-AS1
ENSG00000236393	-1.78097	4.11811e-08	3.99077e-07	119.774	127.381	40.4687	31.9258	AC091806.1
ENSG00000163131	-1.79535	4.93472e-39	4.43638e-37	864.218	825.582	241.622	245.077	CTSS
ENSG00000175832	-1.80219	7.93749e-100	4.74985e-97	5121.74	4836.65	1377.13	1476.1	ETV4
ENSG00000130635	-1.80405	2.34953e-90	1.02253e-87	42870	50677.5	12644.1	14141.2	COL5A1
ENSG00000101670	-1.80593	0.000483263	0.00223042	53.4378	43.0988	16.6636	11.2679	LIPG
ENSG00000227764	-1.81726	0.00978385	0.0315347	33.1683	21.0705	4.76102	10.3289	LINC01693
ENSG00000125910	-1.8188	0.00508635	0.017889	38.6963	25.8593	13.0928	5.63396	S1PR4
ENSG00000164400	-1.83826	3.32951e-29	1.88073e-27	1060.46	768.117	238.051	272.308	CSF2
ENSG00000121797	-1.8429	6.294e-09	6.73694e-08	132.673	128.339	39.2784	33.8037	CCRL2
ENSG00000232774	-1.86315	2.34449e-33	1.60912e-31	664.287	625.412	174.968	179.348	AL355916.1
ENSG00000259436	-1.86409	0.000573865	0.00259602	45.1457	44.0566	15.4733	9.38993	AC010247.2
ENSG00000139219	-1.86672	0.000181018	0.000917257	49.7524	54.5919	16.6636	12.2069	COL2A1
ENSG00000130762	-1.86882	3.09551e-05	0.000185064	82.9207	54.5919	17.8538	19.7188	ARHGEF16
ENSG00000069812	-1.87138	7.35653e-07	5.83097e-06	103.19	90.0287	20.2343	31.9258	HES2
ENSG00000259162	-1.88018	0.00196419	0.00770584	33.1683	37.3523	11.9026	7.51194	AL355075.5
ENSG00000121895	-1.88977	7.188e-46	8.60269e-44	1175.63	1020.01	307.086	286.393	TMEM156
ENSG00000160223	-1.89469	0.000568182	0.00257521	43.3031	45.0143	8.33179	15.0239	ICOSLG
ENSG00000167772	-1.90278	7.8717e-25	3.58041e-23	480.019	436.735	135.689	110.801	ANGPTL4
ENSG00000175793	-1.917	6.26087e-23	2.54542e-21	392.491	373.523	103.552	99.5332	SFN
ENSG00000170442	-1.92774	0.0045235	0.0161633	29.4829	39.2678	2.38051	15.0239	KRT86
ENSG00000198788	-1.9359	0.00574872	0.0199316	19.3482	37.3523	8.33179	6.57295	MUC2
ENSG00000079385	-1.93719	4.55064e-25	2.09472e-23	407.233	448.228	109.503	113.618	CEACAM1
ENSG00000253522	-1.94077	2.43524e-42	2.49372e-40	919.499	834.202	214.246	241.321	MIR3142HG
ENSG00000257671	-1.95149	1.08746e-07	9.91134e-07	111.482	92.9019	29.7564	23.4748	KRT7-AS
ENSG00000172543	-1.9546	0.00382744	0.0139205	26.7189	30.6481	8.33179	6.57295	CTSW
ENSG00000122861	-1.96887	2.36275e-141	3.77036e-138	14676	13944.9	3479.12	3828.27	PLAU
ENSG00000095752	-1.97491	2.60788e-117	2.93755e-114	23915.3	20289	5720.37	5525.97	IL11
ENSG00000198400	-1.99047	0.00490222	0.0173292	28.5616	31.6058	2.38051	12.2069	NTRK1
ENSG00000260277	-1.9912	0.00874338	0.0286543	23.9549	22.986	8.33179	3.75597	AC009019.1
ENSG00000167767	-2.00114	3.64239e-141	5.36524e-138	7201.21	7087.36	1846.09	1725.87	KRT80
ENSG00000107731	-2.00772	0.00109546	0.00461033	30.4043	42.1411	10.7123	7.51194	UNC5B
ENSG00000054690	-2.01423	1.85018e-07	1.62519e-06	82.9207	118.761	29.7564	20.6578	PLEKHH1
ENSG00000237664	-2.02634	0.014587	0.0444364	19.3482	19.155	4.76102	4.69496	LINC00316
ENSG00000137843	-2.03271	4.55765e-11	6.45999e-10	146.493	166.649	46.42	30.9868	PAK6
ENSG00000243650	-2.04169	0.0133157	0.0411592	13.8201	28.7326	3.57077	6.57295	RN7SL834P
ENSG00000104081	-2.04197	7.70936e-66	1.86869e-63	1563.52	1419.39	377.311	348.366	BMF
ENSG00000227467	-2.04457	5.10336e-05	0.00029076	58.9659	50.7608	16.6636	10.3289	LINC01537
ENSG00000112303	-2.04997	0.0120686	0.0377987	21.1909	21.0705	2.38051	7.51194	VNN2
ENSG00000196782	-2.06592	0.000114779	0.000604483	43.3031	54.5919	14.2831	9.38993	MAML3
ENSG00000166922	-2.07983	2.37265e-38	2.06518e-36	688.242	629.243	146.401	164.324	SCG5
ENSG00000135477	-2.08059	9.05274e-05	0.000488685	52.5165	59.3806	5.95128	19.7188	KRT87P
ENSG00000139508	-2.0831	5.38665e-55	8.81615e-53	1112.06	1007.55	254.715	246.016	SLC46A3
ENSG00000276980	-2.14193	5.31803e-09	5.77623e-08	121.617	96.7329	26.1856	23.4748	AC008760.2
ENSG00000185101	-2.14351	0.00817152	0.0270908	21.1909	21.0705	5.95128	3.75597	ANO9
ENSG00000159339	-2.1737	1.92173e-39	1.76919e-37	619.142	705.863	135.689	156.812	PADI4
ENSG00000107859	-2.17841	7.94117e-06	5.32442e-05	58.9659	60.3384	14.2831	12.2069	PITX3
ENSG00000165799	-2.19157	6.98905e-05	0.000386466	44.2244	50.7608	8.33179	12.2069	RNASE7
ENSG00000151651	-2.19253	2.47241e-36	1.95637e-34	642.175	602.426	114.265	155.873	ADAM8
ENSG00000183484	-2.20286	0.00167764	0.00671092	24.8762	33.5213	7.14153	5.63396	GPR132
ENSG00000091128	-2.20414	0.0018799	0.00741619	35.9323	22.986	8.33179	4.69496	LAMB4
ENSG00000205336	-2.22355	1.96911e-74	6.39094e-72	1607.74	1561.14	304.705	370.902	ADGRG1
ENSG00000029559	-2.22403	0.0140396	0.0430425	15.6628	19.155	4.76102	2.81698	IBSP
ENSG00000135480	-2.23862	8.38833e-155	1.78476e-151	5813.66	5434.28	1211.68	1172.8	KRT7
ENSG00000162078	-2.30189	6.55489e-05	0.000365095	46.9884	48.8453	4.76102	14.0849	ZG16B
ENSG00000171860	-2.30769	1.73371e-07	1.52849e-06	100.426	65.1271	15.4733	17.8409	C3AR1
ENSG00000134339	-2.3132	3.3427e-05	0.000198417	57.1232	41.1833	8.33179	11.2679	SAA2
ENSG00000253414	-2.33078	3.65617e-17	9.32251e-16	268.11	202.086	38.0882	54.4616	AC124067.2
ENSG00000138623	-2.34281	6.21763e-252	3.96871e-248	27517.7	27450.1	5283.54	5549.45	SEMA7A
ENSG00000179772	-2.36067	2.02506e-13	3.68261e-12	159.392	164.733	22.6149	39.4377	FOXS1
ENSG00000185933	-2.39092	0.0011742	0.0048997	28.5616	26.8171	5.95128	4.69496	CALHM1
ENSG00000145911	-2.43711	0.000453042	0.00210311	27.6402	39.2678	3.57077	8.45093	N4BP3
ENSG00000108342	-2.43867	3.77845e-38	3.23007e-36	819.073	601.468	113.074	147.422	CSF3
ENSG00000106952	-2.46767	2.77832e-14	5.50746e-13	141.887	176.226	26.1856	30.9868	TNFSF8
ENSG00000130702	-2.52804	1.08625e-153	2.08007e-150	4068.64	4560.81	767.715	729.597	LAMA5
ENSG00000275393	-2.53862	0.000245169	0.00120719	35.9323	30.6481	4.76102	6.57295	AC018695.6
ENSG00000132965	-2.54693	1.43938e-05	9.22136e-05	51.5951	49.8031	3.57077	13.1459	ALOX5AP
ENSG00000205300	-2.56629	2.08838e-21	7.57393e-20	251.526	223.156	44.0394	36.6207	AL356414.1
ENSG00000125730	-2.59063	5.08988e-257	4.8733e-253	13798	14442.9	2418.6	2272.36	C3
ENSG00000269927	-2.66845	0.00694256	0.0234923	15.6628	18.1973	3.57077	1.87799	AC004817.3
ENSG00000248234	-2.71123	0.0066694	0.0226915	22.1122	13.4085	4.76102	0.938993	AC091839.1
ENSG00000052344	-2.72095	0.00682198	0.0231293	15.6628	18.1973	1.19026	3.75597	PRSS8
ENSG00000140379	-2.82547	0.00375755	0.0136923	13.8201	23.9438	3.57077	1.87799	BCL2A1
ENSG00000181634	-2.88453	3.73591e-68	9.93596e-66	811.702	755.666	108.313	104.228	TNFSF15
ENSG00000127533	-3.04441	2.78985e-08	2.77233e-07	60.8085	68.0004	5.95128	9.38993	F2RL3
ENSG00000214491	-3.05592	0.00338372	0.0124918	14.7415	21.0705	3.57077	0.938993	SEC14L6
ENSG00000205809	-3.08442	2.75049e-06	1.98901e-05	45.1457	45.0143	7.14153	3.75597	KLRC2
ENSG00000199927	-3.13887	0.0034874	0.0128325	18.4268	17.2395	0	3.75597	RF01848
ENSG00000178462	-3.23971	1.58535e-07	1.40676e-06	46.9884	62.2539	5.95128	5.63396	TUBAL3
ENSG00000173432	-3.25028	3.74382e-28	2.02515e-26	266.268	234.649	28.5661	24.4138	SAA1
ENSG00000049249	-3.28751	2.37914e-156	5.69476e-153	2308.88	2180.8	202.343	254.467	TNFRSF9
ENSG00000205426	-4.12915	1.70054e-12	2.80478e-11	112.404	72.7891	7.14153	3.75597	KRT81
